# Supplementary material for: Anti-VEGF therapy selects for clones resistant to glucose starvation in ovarian cancer xenografts
Source: J Exp Clin Cancer Res. 2023 Aug 7;42:196. doi: 10.1186/s13046-023-02779-x (PMC10405561; doi:10.1186/s13046-023-02779-x)
Supplement: Supplementary file 2 — Additional file 2. Suppl. File 1. Metabolite abundance in GDR and GDS clones. [file 13046_2023_2779_MOESM2_ESM.xlsx]

## Sheet: Foglio1
Metabolite	m/z	Fold	adduct	GDR peak intensity															GDS peak intensity
		GDRvsGDS		int_4_R2	int_4_R3	int_9_R1	int_9_R2	int_9_R3	int_11_R1	int_11_R2	int_11_R3	int_15_R1	int_15_R2	int_15_R3	int_18_R1	int_18_R2	int_18_R3	int_4_R1	int_6_R1	int_6_R2	int_6_R3	int_17_R1	int_17_R2	int_17_R3	int_20_R1	int_20_R2	int_20_R3	int_25_R1	int_25_R2	int_25_R3	int_26_R1	int_26_R2	int_26_R3
Histidine	156.077	1.40318	M+H	130910	141922	87575.4	75315.9	62919.6	89724.8	93909.6	97906.9	52431	24546.9	78482.3	81792.9	46302.4	56360.1	65714.4	52219.7	78146.1	97086.2	69170.7	27452.3	58767.9	46163.4	86679.1	67432.4	47686.1	48644.1	35475.8		38302.4	35523.7
Creatine	132.077	1.8936	M+H	718583	682754	469045	311706	339131	659882	548052	649286	329555	167008	447299	644187	431616	472250	350998	230656	398155	421258	173933	63144.5	146870	208007	480909	387080	307920	160269	281457		186077	113578
Arginine	175.119	1.5742	M+H	2.772e+06	2.7495e+06	2.00726e+06	1.77289e+06	1.55801e+06	2.11296e+06	1757130	2033648	1.50699e+06	654405	1.62825e+06	2.3321e+06	1.78597e+06	1.80684e+06	1.33996e+06	558464	1.02718e+06	1.00659e+06	1.324e+06	534039	1182450	1.12417e+06	1.8974e+06	1.67951e+06	1.34771e+06	1183517	1.28066e+06		1.32386e+06	1.0235e+06
3-Dehydroxycarnitine	184.073	1.01213	M+K	5.14903e+06	4.57632e+06	4.75888e+06	2.02119e+06	3.65102e+06	2.82752e+06	3.66455e+06	5.33218e+06	8.35641e+06	7.00485e+06	3.28185e+06	2.08726e+06	4479889	4.96634e+06	4.17072e+06	1.11167e+07	1.95383e+06	9.8333e+06	90467.3	5.26003e+06	7.19602e+06	3.36397e+06	2.24333e+06	2.77154e+06	2.57834e+06	2.50485e+06	2374010		5.39078e+06	4.48719e+06
Nutriacholic acid	429.24	-1.89055	M+K	170049	108521	170926	49747.3	177118	65127.7	59107.2	438009	530077	375998	241077	51195	269159	176855	99931.5	636018	218910	1.24838e+06	174714	271483	640819	193111	97407.2	207202	228077	135597	159165		632677	419820
Lactic acid	89.0248	-1.22778	M-H	1.21564e+06	1.15757e+06	2.33564e+06	876929	1.83054e+06	2.52523e+06	1.74525e+06	3.27088e+06	1.32513e+06	1.76847e+06	1.58334e+06	2.58606e+06	2.64924e+06	3739409	1.3795e+06	4.12534e+06	2.34469e+06	3.69507e+06	1.11382e+06	1.09774e+06	2.05898e+06	4.05807e+06	2.81655e+06	3.15051e+06	2410020	1.93956e+06	2.23385e+06	2.03001e+06	1.85261e+06	1.89295e+06
Succinic acid	117.02	-4.94682	M-H	1764.9	4942.3	34332.3	7855.4	20349.2	16993.7	8173.1	15047.2	17613.8	28036.2	19618.5	9691.4	2104.9	15632.5	0	345531	228758	304808	12271.5	10674.8	8282.8	5205.4	13700.5	8219.4	13676	5405.3	13724.9	14157.2	8869	6741.5
Taurine	124.008	1.28857	M-H	437108	543981	502555	202857	325547	830194	604200	803957	368773	447024	497343	652813	672139	1.06429e+06	598194	783825	596816	786555	192665	228198	313079	794494	510762	535358	462396	548554	436509	102654	161457	182712
Aspartic acid	132.03	1.69819	M-H	172500	180223	296729	126686	197017	154519	105409	141231	159901	195653	205672	60300.1	59258.7	104122	271758	88154.1	120911	91455.9	130011	118716	133283	129683	97964.7	99998	108328	96636.5	116375	35228.4	38515.7	26254.3
Glutamine	145.062	-1.36857	M-H	216272	255880	210488	107347	167126	198616	343654	489380	131603	174291	185253	102061	137508	153129	151096	703483	395932	735805	302180	309877	508155	161064	75138	37809.8	227674	194082	179895	90535.7	92643.4	123874
Glutamic acid	146.046	1.19648	M-H	3.28152e+06	4.04028e+06	4.58916e+06	1.55134e+06	3.0471e+06	3.18955e+06	1.82278e+06	2.6871e+06	2.36562e+06	3.03242e+06	2.9913e+06	2.43954e+06	2.52038e+06	3.85827e+06	5.73086e+06	5.42497e+06	3.84569e+06	5.26192e+06	1.98492e+06	1841221	2.41599e+06	3.55894e+06	2.47124e+06	2.39859e+06	2289507	2.44968e+06	2.22653e+06	1.1014e+06	1124456	1.01e+06
Glycerol 3-phosphate	171.006	-1.54303	M-H	29871.9	37958.9	55688.8	24617.5	45804.4	20673.2	15101.2	29079.1	53776.9	57429.4	56464.8	95053	115355	133238	53662.2	96508.4	79871.3	85432.4	63778.7	63093.1	107416	184233	88287	77345.7	67658.8	53137.5	73004.8	68493.3	73419.7	89432.2
D-Glucose	179.056	-1.47936	M-H	114434	337337	258035	110608	171796	413994	334008	462102	85308	126789	166396	499993	478151	689215	27777.1	735665	536327	701138	229728	302775	463463	690426	428534	360770	329974	538259	382650	139001	209521	277448
Citric acid	191.02	1.43743	M-H	306455	409962	298161	123058	220181	274741	180028	305558	172173	232169	236683	303928	254204	481346	1.03091e+06	231323	276132	242059	192700	217842	234472	352771	257861	265001	165018	425620	173449	71023.8	75101.5	179487
Palmitic acid	255.233	-1.91626	M-H	36776.1	115115	426948	52970.9	142663	54764.6	55544	211384	99577.2	80810.7	77379.7	272507	85110.4	274264	9637.5	1.0544e+06	128491	624984	122662	145112	776095	232126	69782.5	55451.2	96386.7	47353.6	208326	128419	34039	100187
Stearic acid	283.264	-1.87425	M-H	26806.7	64478.8	341468	18529.5	219887	65510.4	90059.1	200701	73241.2	71121.5	174940	90071.7	152784	261725	11833.6	1.00518e+06	199520	592285	43000.5	128310	534949	287144	38426.7	90475.7	139665	59798.2	215452	72630	0	85179.6
Glutathione	306.076	1.10338	M-H	1.31304e+06	1232595	1490391	11392.4	1.28729e+06	1.6326e+06	105144	1889814	78737.3	184463	847076	2.06751e+06	2.41767e+06	3.62893e+06	2.26917e+06	3.23686e+06	1.7537e+06	3.28505e+06	1.23743e+06	25223.5	41937.5	2.23354e+06	1.65668e+06	1.47039e+06	1.58193e+06	532189	238401	407191	787176	51564.6
Adenosine triphosphate	505.989	4.82127	M-H	0	0	35110.1	10504.5	5627.7	13580.7	13236.2	34026.6	10665.6	15904.1	8105	24415.4	2660.9	19744	480734	3743.4	7487.6	3737.8	15286.1	18094.6	10459.2	20987.8	17120	4309	0	8493.5	2036.2	408.7	3683.3	24015.3
Uridine diphosphate-N-acetylglucosamine	606.075	2.17138	M-H	157721	224279	164641	52051.9	78895.4	143165	74732.3	157876	81687.9	104277	72600.5	102883	104610	166800	1.00063e+06	193606	99854.5	184567	53798.7	53477.2	61806.7	149970	86784.8	64874	48491.6	62946	48715	39142.9	46691.7	42667.4
Oxidized glutathione	611.145	3.46044	M-H	180077	157689	163615	0	55386.9	53128.1	13260.1	36260.2	44115.5	78999.9	42827.1	71884.5	63575.1	141261	329592	23871.2	50757.5	4136.3	10113.1	467.7	0	157170	21275.8	30528.1	19217.7	35501.8	13925.6	33486	10898.5	2376
PI(16:0/22:4(10Z,13Z,16Z,19Z))	885.55	-2.42872	M-H			61164.5	11538.2	296857	87757.2	19486.9		1021.7	1173.4	224163		363865	191495			230724				18296	773635	9761.2	177897	463035	272920	499014
PG(18:1(9Z)/16:0)	747.518	-1.87613	M-H	26338.3	31901	80049	3277.6	307066	117994	12356.8		3874.2	4995.1	244145	891.2	495780	286425		26834.9	419273	9297		744.6	10444.5	1.01277e+06	34446.2	316351	383253	221261	359551	2813.3
SM(d18:0/16:1(9Z))	741.531	-2.07394	M+K	78871.8	65007.2	77666.3	24519.8	41155.3	49264.6	56221.4	262254	309279	159774	44432.5	48029.9	78454.5	87761.1	39838.1	598651	74003.4	760439	24665.3	94818	243701	70238	70745.5	54018.4	50425.2	64943.6	53783.1		376123	217007
PG(16:0/22:4(7Z,10Z,13Z,16Z))	799.545	-1.59066	M+H	150995	124204	176820	76044.7	110750	113356	127289	194263	374528	154490	124564	74212.3	164735	186443	36819	501722	124096	590530	24110.5	97536.2	367634	150794	162984	137285	143624	158504	152460		408908	230392
PC(18:1(9Z)/18:1(9Z))	824.557	-1.55883	M+K	234943	186392	250752	110946	171788	150364	165715	241989	538891	206698	190108	95175.5	235732	277521	55981.9	637954	183235	823440	19359.1	103678	440779	203133	228744	215079	235711	270000	257155		592183	318670
PC(18:1(9Z)/16:0)	798.542	-1.60316	M+K	307200	261366	367870	163977	246914	247040	276501	424212	791638	322110	269150	162945	348492	402702	85114	1.04389e+06	279106	1.26928e+06	60251.1	203328	795214	314559	347737	301367	312837	356934	328472		895608	489881
PC(14:1(9Z)/22:2(13Z,16Z))	822.542	-1.73998	M+K	157054	120077	160067	71469.1	94707.1	87644.4	96514.7	209615	384708	168621	106722	48280.3	133273	157860	35772.5	564578	125076	685341	15706.5	87651.3	355932	115226	129883	120030	114909	123440	118879		457904	285998
PC(14:0/20:2(11Z,14Z))	796.526	-1.54528	M+K	486705	370372	336210	152397	200858	188630	226821	547995	887235	377723	238857	122178	305665	364605	145580	1.27777e+06	274287	1.61599e+06	45749.7	199262	742467	252033	271180	268590	207026	222865	199041		934399	631162

## Sheet: Foglio2
	total	expected	hits	Raw p	Holm p	FDR
Warburg Effect	58	1.08	7	3.85e-05	0.00377	0.00377
Urea Cycle	29	0.538	5	0.000113	0.0109	0.00452
Glutamate Metabolism	49	0.909	6	0.000149	0.0143	0.00452
Ammonia Recycling	32	0.594	5	0.000184	0.0175	0.00452
Arginine and Proline Metabolism	53	0.983	6	0.000234	0.022	0.00458
Aspartate Metabolism	35	0.649	5	0.000287	0.0267	0.00469
Amino Sugar Metabolism	33	0.612	4	0.00247	0.227	0.0345
Mitochondrial Electron Transport Chain	19	0.353	3	0.00436	0.396	0.0534
Glutathione Metabolism	21	0.39	3	0.00584	0.525	0.0636
Transfer of Acetyl Groups into Mitochondria	22	0.408	3	0.00668	0.595	0.0655
Glycerolipid Metabolism	25	0.464	3	0.00963	0.848	0.082
Phenylacetate Metabolism	9	0.167	2	0.0109	0.946	0.082
Lactose Degradation	9	0.167	2	0.0109	0.946	0.082
Malate-Aspartate Shuttle	10	0.186	2	0.0134	1	0.0941
Citric Acid Cycle	32	0.594	3	0.0191	1	0.123
Glycine and Serine Metabolism	59	1.09	4	0.0201	1	0.123
Beta-Alanine Metabolism	34	0.631	3	0.0225	1	0.123
Glucose-Alanine Cycle	13	0.241	2	0.0225	1	0.123
Gluconeogenesis	35	0.649	3	0.0244	1	0.126
Nicotinate and Nicotinamide Metabolism	37	0.687	3	0.0282	1	0.138
Alanine Metabolism	17	0.315	2	0.0376	1	0.175
Histidine Metabolism	43	0.798	3	0.0418	1	0.181
Purine Metabolism	74	1.37	4	0.0424	1	0.181
Butyrate Metabolism	19	0.353	2	0.0462	1	0.189
Lactose Synthesis	20	0.371	2	0.0508	1	0.199
Methylhistidine Metabolism	4	0.0742	1	0.0723	1	0.266
Glycolysis	25	0.464	2	0.0759	1	0.266
Cysteine Metabolism	26	0.482	2	0.0814	1	0.266
Oxidation of Branched Chain Fatty Acids	26	0.482	2	0.0814	1	0.266
Phytanic Acid Peroxisomal Oxidation	26	0.482	2	0.0814	1	0.266
Phenylalanine and Tyrosine Metabolism	28	0.52	2	0.0926	1	0.282
Mitochondrial Beta-Oxidation of Long Chain Saturated Fatty Acids	28	0.52	2	0.0926	1	0.282
Valine, Leucine and Isoleucine Degradation	60	1.11	3	0.0949	1	0.282
Folate Metabolism	29	0.538	2	0.0984	1	0.284
Bile Acid Biosynthesis	65	1.21	3	0.114	1	0.32
Biotin Metabolism	8	0.148	1	0.14	1	0.38
Galactose Metabolism	38	0.705	2	0.154	1	0.391
Thiamine Metabolism	9	0.167	1	0.156	1	0.391
De Novo Triacylglycerol Biosynthesis	9	0.167	1	0.156	1	0.391
Sphingolipid Metabolism	40	0.742	2	0.168	1	0.409
Propanoate Metabolism	42	0.779	2	0.181	1	0.409
Glycerol Phosphate Shuttle	11	0.204	1	0.187	1	0.409
Trehalose Degradation	11	0.204	1	0.187	1	0.409
Cardiolipin Biosynthesis	11	0.204	1	0.187	1	0.409
Fatty acid Metabolism	43	0.798	2	0.188	1	0.409
Taurine and Hypotaurine Metabolism	12	0.223	1	0.202	1	0.422
Phosphatidylethanolamine Biosynthesis	12	0.223	1	0.202	1	0.422
Ketone Body Metabolism	13	0.241	1	0.217	1	0.436
Steroid Biosynthesis	48	0.891	2	0.222	1	0.436
Pyruvate Metabolism	48	0.891	2	0.222	1	0.436
Phosphatidylcholine Biosynthesis	14	0.26	1	0.232	1	0.446
Beta Oxidation of Very Long Chain Fatty Acids	17	0.315	1	0.275	1	0.508
Phosphatidylinositol Phosphate Metabolism	17	0.315	1	0.275	1	0.508
Spermidine and Spermine Biosynthesis	18	0.334	1	0.288	1	0.514
Pyrimidine Metabolism	59	1.09	2	0.3	1	0.514
Ethanol Degradation	19	0.353	1	0.302	1	0.514
Tryptophan Metabolism	60	1.11	2	0.307	1	0.514
Nucleotide Sugars Metabolism	20	0.371	1	0.315	1	0.514
Riboflavin Metabolism	20	0.371	1	0.315	1	0.514
Threonine and 2-Oxobutanoate Degradation	20	0.371	1	0.315	1	0.514
Pantothenate and CoA Biosynthesis	21	0.39	1	0.328	1	0.518
Betaine Metabolism	21	0.39	1	0.328	1	0.518
Sulfate/Sulfite Metabolism	22	0.408	1	0.341	1	0.521
Carnitine Synthesis	22	0.408	1	0.341	1	0.521
Arachidonic Acid Metabolism	69	1.28	2	0.37	1	0.558
Inositol Phosphate Metabolism	26	0.482	1	0.389	1	0.561
Plasmalogen Synthesis	26	0.482	1	0.389	1	0.561
Tyrosine Metabolism	72	1.34	2	0.391	1	0.561
Mitochondrial Beta-Oxidation of Short Chain Saturated Fatty Acids	27	0.501	1	0.401	1	0.561
Mitochondrial Beta-Oxidation of Medium Chain Saturated Fatty Acids	27	0.501	1	0.401	1	0.561
Selenoamino Acid Metabolism	28	0.52	1	0.412	1	0.569
Phospholipid Biosynthesis	29	0.538	1	0.423	1	0.569
Pentose Phosphate Pathway	29	0.538	1	0.423	1	0.569
Lysine Degradation	30	0.557	1	0.435	1	0.575
Starch and Sucrose Metabolism	31	0.575	1	0.445	1	0.582
Fructose and Mannose Degradation	32	0.594	1	0.456	1	0.588
Inositol Metabolism	33	0.612	1	0.466	1	0.594
Fatty Acid Elongation In Mitochondria	35	0.649	1	0.487	1	0.604
Fatty Acid Biosynthesis	35	0.649	1	0.487	1	0.604
Methionine Metabolism	43	0.798	1	0.561	1	0.687
