# Supplementary material for: Anti-VEGF therapy selects for clones resistant to glucose starvation in ovarian cancer xenografts
Source: J Exp Clin Cancer Res. 2023 Aug 7;42:196. doi: 10.1186/s13046-023-02779-x (PMC10405561; doi:10.1186/s13046-023-02779-x)
Supplement: Supplementary file 3 — Additional file 3. Suppl. File 2. Complete GSEA results on KEGG pathways in IGROV-1 and SKOV3 models, both longitudinal (glucose deprivation condition vs. basal) and comparative (GDR vs. GDS) analysis. [file 13046_2023_2779_MOESM3_ESM.xlsx]

## Sheet: SKOV3 GDR 6h vs GDR 0h
ID	setSize	ES	NES	pvalue	p.adjust	qvalues	rank	leading_edge	core_enrichment
KEGG_LEUKOCYTE_TRANSENDOTHELIAL_MIGRATION	116	0.443132	2.15723	4.36801e-07	3.88753e-05	3.10358e-05	5443	tags=49%, list=28%, signal=36%	GNAI2/MAPK14/VCL/AFDN/EZR/CDC42/VASP/PTPN11/ACTN1/CLDN19/JAM3/ICAM1/CLDN17/VCAM1/CLDN22/PIK3R5/NOX3/CLDN2/RAPGEF3/CLDN15/CLDN18/ROCK1/CLDN16/ITGA4/ACTN4/RASSF5/RAP1A/ITGAL/CYBB/PRKCG/CXCL12/CTNNA3/ITGB1/MYL12A/ACTG1/CLDN20/MYL9/BCAR1/PRKCB/CLDN1/NOX1/ACTN2/ROCK2/NCF4/MYL10/CLDN4/CDH5/PIK3R1/PXN/ESAM/ITGAM/PLCG1/RAP1B/CLDN9/PTK2/THY1/MYLPF
KEGG_OLFACTORY_TRANSDUCTION	373	0.307894	1.7468	1.5048e-06	6.69636e-05	5.346e-05	8040	tags=48%, list=41%, signal=29%	OR3A1/OR5K1/OR8D2/OR8S1/OR51Q1/OR52M1/OR4D6/OR12D3/OR1L8/OR14C36/OR6C68/OR5B3/OR13C5/OR13J1/OR6C76/OR6C2/OR2G3/OR2M5/OR2C1/OR10C1/OR6T1/OR5B12/OR1M1/OR10V1/OR52N2/OR1J2/OR6K3/OR7A10/OR5H6/OR9K2/OR6C3/OR5AS1/OR51M1/CLCA2/OR8G5/OR1A1/OR4C6/OR5B21/OR10J5/OR52B6/OR52L1/OR2M7/OR2AT4/CNGB1/OR5M11/OR6X1/OR4D2/OR4X1/OR10H1/OR5M9/OR1I1/OR10K1/OR1E2/OR6V1/CAMK2B/CAMK2A/OR1L4/OR13H1/OR1S2/OR5T1/OR5T2/OR10Q1…
KEGG_FOCAL_ADHESION	199	0.355173	1.87648	5.67601e-06	0.000202066	0.000161318	4088	tags=35%, list=21%, signal=28%	PDGFA/TLN1/CCND1/PIP5K1C/PPP1R12A/VCL/ITGB3/MET/EGFR/COL1A2/COL4A1/JUN/CDC42/VASP/FLT1/PAK2/ACTN1/FLT4/ITGA2/ITGA6/COL4A6/COL11A2/CAPN2/ITGAV/CRK/PPP1CB/PARVG/PDGFRB/PIK3R5/RELN/TNR/ZYX/LAMB1/PAK4/ROCK1/ITGA4/ACTN4/CAV3/RAP1A/MYLK3/SHC4/EGF/PDPK1/VWF/PRKCG/COL6A2/PAK5/CAV1/THBS4/PDGFB/ITGB1/MYL12A/TNC/ITGA8/RAPGEF1/ACTG1/COL6A6/COL5A2/MYL9/BCAR1/PRKCB/MYLK2/HGF/BIRC2/MAPK8/ACTN2/ROCK2/COL11A1/MYL…
KEGG_NEUROACTIVE_LIGAND_RECEPTOR_INTERACTION	272	0.326032	1.79269	9.70543e-06	0.000287928	0.000229865	6572	tags=46%, list=34%, signal=31%	THRA/GHRHR/HTR7/CYSLTR1/OPRK1/PLG/P2RX6/CHRNB4/VIPR1/P2RY11/NPY1R/GRM4/S1PR2/ADRA1D/GRIA1/AGTR2/ADRA1A/GRIA2/GH1/OXTR/HTR1B/HRH1/ADRB3/BRS3/PRLR/FPR2/CHRNB2/GRM2/GPR83/PTAFR/PRSS2/F2RL3/MTNR1A/GRIN2C/PTGIR/NPBWR1/CHRNA4/LTB4R2/HCRTR1/FPR3/CHRNE/GALR3/P2RY14/CHRNA10/CHRND/CCKBR/GLRA3/APLNR/MCHR1/GRID2/GRIN3A/CHRNA2/OPRM1/OPRL1/CSH1/PTH1R/EDNRB/SSTR2/PTGER3/EDNRA/AVPR1A/HRH3/ADORA2B/CHRNG/P2RX5/GAB…
KEGG_CELL_ADHESION_MOLECULES_CAMS	133	0.391276	1.94601	2.14226e-05	0.000544745	0.000434894	6610	tags=58%, list=34%, signal=39%	GLG1/ALCAM/PDCD1/HLA-DQA1/CLDN19/ITGA6/JAM3/ICAM1/CLDN17/ITGAV/VCAM1/CD4/CLDN22/CD40LG/NCAM1/CLDN2/CTLA4/NECTIN2/CLDN15/CLDN18/MPZL1/HLA-DQB1/CLDN16/ICAM2/ITGA4/NRXN1/CD8A/ITGAL/HLA-DOB/HLA-DPB1/CD274/MADCAM1/ITGB1/ICAM3/CD86/CD2/VCAN/SELPLG/ITGA8/SDC4/CLDN20/PDCD1LG2/CLDN1/MAG/CNTN2/CADM3/CLDN4/CDH5/CNTNAP2/ESAM/CD22/PTPRC/HLA-DRA/L1CAM/ITGAM/CD28/ITGA9/NEGR1/CLDN9/HLA-DQA2/HLA-DOA/SPN/CDH3/CD34…
KEGG_REGULATION_OF_ACTIN_CYTOSKELETON	212	0.317543	1.6929	0.000137959	0.00223243	0.00178225	5468	tags=41%, list=28%, signal=30%	IQGAP1/SSH1/GNG12/KRAS/PDGFA/PIP5K1C/PPP1R12A/VCL/ITGB3/RDX/WASF2/EGFR/EZR/CDC42/PIKFYVE/WASL/PAK2/ACTN1/ARPC2/ITGA2/IQGAP2/ITGA6/ABI2/GNA12/ITGAV/FGFR1/CD14/FGF23/CRK/PPP1CB/MYH10/PDGFRB/PIP4K2A/PIK3R5/FGF21/FGF1/PAK4/ROCK1/FGF19/FGF4/ITGA4/ACTN4/FGF10/FGF16/MYLK3/ARPC5L/FGF9/FGD3/ITGAL/EGF/PAK5/SSH3/PDGFB/ITGB1/MYL12A/ITGA8/ACTG1/MYL9/BCAR1/MYLK2/ACTN2/ROCK2/MYL10/ITGA3/FGF18/ARPC4/ARPC5/FGF7/W…
KEGG_HEMATOPOIETIC_CELL_LINEAGE	87	0.401044	1.85672	0.000288111	0.0039449	0.00314939	6416	tags=52%, list=33%, signal=35%	ITGB3/CD9/THPO/IL6/IL11/CD7/ITGA2/ITGA6/MS4A1/GYPA/CD14/CD4/IL7/TFRC/ITGA4/CD8A/CD1E/CD59/IL7R/CD1D/CD2/IL3RA/ITGA3/CD1A/CD44/MME/IL6R/CD3G/FCGR1A/CD22/IL9R/HLA-DRA/ITGAM/CR2/CD19/CSF3/CD34/CD1B/IL11RA/HLA-DRB3/IL4R/CD8B/IL1R1/TPO/GP9
KEGG_CALCIUM_SIGNALING_PATHWAY	177	0.327403	1.699	0.000425964	0.00541583	0.0043237	6747	tags=54%, list=35%, signal=35%	EGFR/ATP2B4/PLCE1/HTR7/CYSLTR1/PLCB2/P2RX6/ATP2B1/GNAQ/ATP2A2/CACNA1C/ADRA1D/ATP2B3/ADRA1A/OXTR/HRH1/ADRB3/PDGFRB/SPHK1/PLCD4/PTAFR/NOS1/PDE1B/GRIN2C/TNNC2/ADCY4/MYLK3/RYR1/CACNA1G/LTB4R2/SLC8A2/PRKCG/CCKBR/CAMK2B/CAMK2A/CALM2/CALML3/PPP3CA/CACNA1E/EDNRB/PTGER3/EDNRA/PRKCB/MYLK2/AVPR1A/ADORA2B/CACNA1H/NOS2/P2RX5/ATP2A3/TACR1/PLCB1/AGTR1/DRD5/ADCY8/PLCB4/ADCY2/HRH2/CAMK2D/PLCG1/CALM1/TBXA2R/CALML6…
KEGG_HYPERTROPHIC_CARDIOMYOPATHY_HCM	83	0.379566	1.74024	0.00123911	0.0129743	0.0103579	4512	tags=39%, list=23%, signal=30%	ITGB3/PRKAB2/TPM1/IL6/LMNA/DES/ITGA2/CACNB2/ITGA6/MYL3/ATP2A2/ITGAV/CACNA1C/PRKAG2/PRKAA1/CACNA2D1/TNNT2/MYH6/CACNB1/ITGA4/CACNG1/CACNA2D4/CACNA2D2/ITGB1/ITGA8/ACTG1/SGCA/SGCD/ITGA3/ACE/CACNG8/ACTC1
KEGG_PATHOGENIC_ESCHERICHIA_COLI_INFECTION	56	0.412569	1.7399	0.00339141	0.0335373	0.0267743	4698	tags=43%, list=24%, signal=33%	EZR/CDC42/WASL/TUBB2A/ARPC2/CD14/TUBB1/TUBA3C/ROCK1/ARPC5L/TUBA1C/ITGB1/TUBB7P/ACTG1/CLDN1/ROCK2/YWHAZ/TUBB6/ARPC4/ARPC5/WAS/TUBB3/TUBB4A/TLR4
KEGG_MELANOMA	71	0.371712	1.65807	0.00370928	0.0347501	0.0277426	3102	tags=32%, list=16%, signal=27%	KRAS/PDGFA/CCND1/CDK6/MET/E2F3/EGFR/TP53/FGFR1/FGF23/PDGFRB/PIK3R5/FGF21/FGF1/FGF19/FGF4/FGF10/FGF16/FGF9/EGF/PDGFB/CDKN2A/MDM2
KEGG_CYTOKINE_CYTOKINE_RECEPTOR_INTERACTION	262	0.26838	1.47243	0.00395009	0.0351558	0.0280664	6437	tags=41%, list=33%, signal=28%	PDGFA/BMPR2/IL6ST/ACVR1B/LIFR/MET/EGFR/IL6/FLT1/CCR6/CCL17/IL11/FLT4/PPBPP1/CTF1/TNFRSF21/TNFRSF10A/GH1/CSF2RB/TGFBR1/PRLR/ACVR2B/IL7/CCR2/PDGFRB/CD40LG/IL17B/IL23A/IFNA5/IL21/TNFSF18/OSMR/TNFRSF10C/TNFRSF8/CCR1/CXCL16/NGFR/IL2RG/IL15RA/CRLF2/EGF/OSM/CXCL12/IL12RB2/IL7R/PDGFB/IL12A/IFNW1/BMP2/CXCR1/IL3RA/TNFRSF14/LTBR/IFNG/HGF/CCL27/MPL/TGFBR2/CLCF1/EDA/TNFSF13/XCL1/XCL2/TNFRSF1B/LTA/IFNK/TNFSF8/…
KEGG_DRUG_METABOLISM_CYTOCHROME_P450	64	0.381884	1.66475	0.00476251	0.040368	0.0322275	4164	tags=34%, list=21%, signal=27%	ALDH3B2/ADH6/GSTM4/CYP3A43/FMO1/GSTA2/CYP2D6/CYP3A7/GSTA1/GSTA5/GSTK1/CYP2B6/CYP2C9/ADH7/ADH1A/ADH1B/UGT2B17/UGT2B10/GSTM5/CYP1A2/CYP2E1/FMO2
KEGG_ARRHYTHMOGENIC_RIGHT_VENTRICULAR_CARDIOMYOPATHY_ARVC	74	0.374456	1.68734	0.0061838	0.0458632	0.0366146	4088	tags=39%, list=21%, signal=31%	ITGB3/LMNA/ACTN1/DES/ITGA2/CACNB2/ITGA6/ATP2A2/ITGAV/CACNA1C/CACNA2D1/LEF1/CACNB1/GJA1/ITGA4/ACTN4/CACNG1/TCF7L1/CACNA2D4/CACNA2D2/CTNNA3/ITGB1/ITGA8/JUP/ACTG1/SGCA/ACTN2/SGCD/ITGA3
KEGG_AXON_GUIDANCE	129	0.30677	1.51278	0.00613737	0.0458632	0.0366146	5334	tags=39%, list=27%, signal=28%	GNAI2/KRAS/NFAT5/ABLIM1/MET/CDC42/SEMA3C/PAK2/EFNB2/EPHB2/RGS3/NRP1/SEMA7A/SEMA6D/PAK4/ROCK1/EPHA7/SEMA3D/NFATC4/EPHA6/CXCL12/SEMA5B/SEMA4A/PAK5/ITGB1/UNC5B/ROBO3/EPHB6/EFNB3/PPP3CA/ABLIM2/EPHA1/ROCK2/EPHB1/SEMA4C/FES/SRGAP1/PLXNB3/SEMA5A/NRAS/EPHA2/NFATC2/PLXNC1/PLXNA2/L1CAM/SRGAP3/PTK2/LIMK1/SEMA6A/EPHA5
KEGG_ECM_RECEPTOR_INTERACTION	84	0.332706	1.53066	0.0121964	0.0860633	0.0687081	5612	tags=39%, list=29%, signal=28%	ITGB3/COL1A2/COL4A1/ITGA2/ITGA6/COL4A6/COL11A2/ITGAV/RELN/TNR/LAMB1/ITGA4/VWF/COL6A2/THBS4/ITGB1/TNC/ITGA8/SDC4/COL6A6/COL5A2/CD47/COL11A1/ITGA3/CD44/COL6A1/LAMC2/ITGA9/ITGA10/TNXB/SV2A/COL3A1/COL4A4
KEGG_VIRAL_MYOCARDITIS	70	0.340628	1.51077	0.0179388	0.110107	0.0879035	5819	tags=43%, list=30%, signal=30%	CCND1/EIF4G1/ABL2/HLA-DQA1/MYH7B/ICAM1/MYH10/PRF1/CD40LG/EIF4G3/MYH6/HLA-DQB1/ITGAL/MYH8/HLA-DOB/HLA-DPB1/CAV1/CD86/ACTG1/SGCA/SGCD/MYH11/HLA-DRA/CD28/BID/HLA-DQA2/HLA-DOA/CYCS/MYH9/ITGB2
KEGG_ARACHIDONIC_ACID_METABOLISM	57	0.36076	1.52245	0.0205224	0.112301	0.089655	5582	tags=42%, list=29%, signal=30%	CYP4A11/CBR1/CYP4F3/ALOX15/PLA2G2A/GGT5/CYP2B6/TBXAS1/CYP2C9/GGT6/PLA2G1B/CYP4F2/LTC4S/PLA2G6/PLA2G12B/ALOX15B/CYP2U1/CYP2E1/PLA2G10/GPX6/PLA2G2D/HPGDS/GGT7/PLA2G2E
KEGG_LONG_TERM_POTENTIATION	70	0.335241	1.48688	0.0207527	0.112301	0.089655	5862	tags=51%, list=30%, signal=36%	KRAS/PPP1R12A/EP300/RPS6KA3/PLCB2/GNAQ/PPP1R1A/CACNA1C/GRIA1/GRIA2/PPP1CB/RAPGEF3/GRIN2C/RAP1A/PRKCG/CAMK2B/CAMK2A/CALM2/CALML3/PPP3CA/PRKCB/PLCB1/NRAS/ADCY8/PLCB4/CAMK2D/RAP1B/CALM1/CALML6/GRM5/GRIN1/PRKX/GRIN2A/RPS6KA6/GRM1/CALML5
KEGG_WNT_SIGNALING_PATHWAY	150	0.2762	1.40579	0.020791	0.112301	0.089655	5511	tags=39%, list=28%, signal=28%	VANGL1/PPP2R5E/NFAT5/CCND1/EP300/WNT7B/JUN/PPARD/PLCB2/CACYBP/TP53/WNT1/WNT6/TBL1X/PPP2R1B/NKD1/PPP2R5C/FZD7/WNT3A/LEF1/MAP3K7/FRAT1/ROCK1/NFATC4/TCF7L1/PRKCG/FZD10/DKK4/CAMK2B/CAMK2A/VANGL2/CTNNBIP1/WNT4/MYC/PPP3CA/PRKCB/MAPK8/ROCK2/TBL1XR1/FZD5/WNT3/FRAT2/RUVBL1/PLCB1/CSNK1A1/NFATC2/WNT2/SFRP2/PLCB4/CAMK2D/WNT5B/CXXC4/PRKX/FZD4/LRP5/WNT8B/FZD8/FBXW11
KEGG_MELANOGENESIS	101	0.311495	1.48266	0.02292	0.118265	0.0944163	6020	tags=49%, list=31%, signal=34%	GNAI2/KRAS/EP300/WNT7B/PLCB2/GNAQ/WNT1/WNT6/CREB3L2/FZD7/WNT3A/LEF1/ADCY4/DCT/GNAO1/TCF7L1/PRKCG/FZD10/CAMK2B/CAMK2A/POMC/WNT4/CALM2/CALML3/EDNRB/PRKCB/ADCY5/FZD5/WNT3/PLCB1/NRAS/WNT2/ADCY8/PLCB4/ADCY2/CAMK2D/WNT5B/CALM1/CALML6/TYR/PRKX/FZD4/WNT8B/FZD8/WNT10B/FZD9/CALML5/WNT8A/ADCY7
KEGG_DILATED_CARDIOMYOPATHY	90	0.310109	1.4479	0.0232544	0.118265	0.0944163	5581	tags=41%, list=29%, signal=29%	ITGB3/TPM1/LMNA/DES/ITGA2/CACNB2/ITGA6/MYL3/ATP2A2/ITGAV/CACNA1C/CACNA2D1/TNNT2/MYH6/CACNB1/ADCY4/ITGA4/CACNG1/CACNA2D4/CACNA2D2/ITGB1/ITGA8/ACTG1/ADCY5/SGCA/SGCD/ITGA3/CACNG8/ACTC1/ADCY8/ADCY2/TTN/ITGA9/PRKX/ITGA10/ADRB1/PLN
KEGG_NON_SMALL_CELL_LUNG_CANCER	54	0.35291	1.48214	0.0253395	0.12529	0.100024	3246	tags=33%, list=17%, signal=28%	KRAS/CCND1/CDK6/E2F3/EGFR/FOXO3/STK4/TP53/RXRB/PIK3R5/RASSF5/RXRA/EGF/PDPK1/PRKCG/CDKN2A/TGFA/RARB
KEGG_TIGHT_JUNCTION	132	0.281409	1.398	0.030339	0.145955	0.116522	4059	tags=29%, list=21%, signal=23%	GNAI2/PRKCI/KRAS/ASH1L/MPDZ/AFDN/CDC42/ACTN1/CLDN19/MYH7B/JAM3/CLDN17/PPP2R1B/MYH10/CLDN22/PPP2R2C/CLDN2/MYH6/CLDN15/CLDN18/YBX3/MAGI3/CLDN16/ACTN4/MYH8/PRKCG/CTNNA3/MYL12A/PRKCQ/ACTG1/EPB41L2/CLDN20/MYL9/PRKCB/CLDN1/ACTN2/MYL10/MYH11
KEGG_METABOLISM_OF_XENOBIOTICS_BY_CYTOCHROME_P450	63	0.337645	1.46584	0.0316138	0.148086	0.118223	3273	tags=29%, list=17%, signal=24%	ALDH3B2/ADH6/GSTM4/CYP3A43/GSTA2/CYP3A7/GSTA1/GSTA5/GSTK1/CYP2B6/CYP2C9/ADH7/ADH1A/ADH1B/UGT2B17/CYP2F1/UGT2B10/GSTM5
KEGG_DNA_REPLICATION	36	-0.650131	-2.67462	3.38528e-08	6.02579e-06	4.81065e-06	3889	tags=64%, list=20%, signal=51%	RNASEH2A/RPA4/RNASEH2C/RFC4/FEN1/POLE/MCM4/POLE2/POLD1/RNASEH2B/POLE4/LIG1/RFC1/RFC2/RFC5/RFC3/POLA2/RPA1/DNA2/POLA1/PRIM2/POLD3/PRIM1
KEGG_SPLICEOSOME	126	-0.390779	-2.07864	8.34496e-07	4.95134e-05	3.95287e-05	4291	tags=47%, list=22%, signal=37%	LSM4/CTNNBL1/TRA2B/HNRNPA3/SRSF4/HNRNPC/SMNDC1/LSM7/PLRG1/DDX42/PPIE/ISY1/SYF2/DDX23/SNRPG/DDX46/PCBP1/TRA2A/TXNL4A/PRPF3/AQR/HNRNPA1L2/ALYREF/PQBP1/SF3B4/SNRPD3/RBM17/SF3A3/LSM8/SNRNP70/PRPF8/RBM22/DHX8/SF3A1/LSM2/SRSF6/CRNKL1/WBP11/TCERG1/SNRPB/PRPF40B/DDX5/CDC5L/SF3B1/PRPF18/PRPF38B/SF3B2/USP39/HNRNPM/SRSF9/SNRNP40/NCBP1/THOC1/RBMX/SRSF10/CDC40/SRSF3/THOC2/SNW1
KEGG_PROTEASOME	44	-0.514163	-2.19193	2.96023e-05	0.000658652	0.000525831	5939	tags=70%, list=30%, signal=49%	PSMD11/PSMA6/PSMB4/POMP/PSMB8/PSMC1/PSMA2/PSME1/PSMC4/PSMB5/PSMD13/PSMD3/PSMB1/PSMC3/PSMD1/PSMD2/PSMA3/PSMC5/PSMB9/PSMA8/PSMD14/PSMD6/PSMB11/PSMD12/PSME3/PSME4/PSMF1/PSMC6/PSMA1/PSMB2/PSMC2
KEGG_HOMOLOGOUS_RECOMBINATION	28	-0.582481	-2.23619	7.17085e-05	0.00141823	0.00113224	5422	tags=71%, list=28%, signal=52%	RPA2/RPA3/SSBP1/NBN/POLD2/BLM/RAD54L/RPA4/XRCC2/RAD50/BRCA2/RAD54B/POLD1/TOP3B/RAD51C/MRE11/RAD52/RPA1/POLD3/RAD51B
KEGG_NUCLEOTIDE_EXCISION_REPAIR	44	-0.49223	-2.09843	0.0001026	0.00182628	0.001458	2525	tags=43%, list=13%, signal=38%	ERCC8/POLE/GTF2H4/POLE2/ERCC5/POLD1/ERCC3/GTF2H3/POLE4/LIG1/RFC1/RFC2/RFC5/RFC3/DDB2/RPA1/MNAT1/RAD23A/POLD3
KEGG_CELL_CYCLE	124	-0.330076	-1.76027	0.000241046	0.00357551	0.00285449	3742	tags=36%, list=19%, signal=30%	CDKN1C/ANAPC7/HDAC1/RBL1/CDKN2C/DBF4/ANAPC10/CCND2/CREBBP/E2F2/MAD2L2/TFDP1/MCM4/CDKN2D/BUB1B/CDC14A/CHEK1/SKP2/ATR/GSK3B/YWHAE/ESPL1/CDC45/STAG1/PKMYT1/CDC7/ANAPC2/CHEK2/YWHAB/CCNE1/CDK2/CDK4/SMC1A/CDC23/SMAD4/ANAPC5/ATM/RB1/ORC4/CDC27/PRKDC/SMAD2/SMC1B/SMC3/STAG2
KEGG_MISMATCH_REPAIR	23	-0.578381	-2.06472	0.000472597	0.00560815	0.00447724	2033	tags=83%, list=10%, signal=74%	MLH3/RPA2/RPA3/SSBP1/POLD2/RPA4/RFC4/POLD1/LIG1/RFC1/RFC2/RFC5/EXO1/MLH1/RFC3/MSH2/RPA1/POLD3/MSH3
KEGG_RNA_DEGRADATION	57	-0.397061	-1.7987	0.000998563	0.011109	0.00886882	4469	tags=49%, list=23%, signal=38%	EXOSC5/LSM4/CNOT6L/EXOSC3/LSM7/EXOSC10/EDC3/TENT4A/ENO2/EXOSC8/EXOSC9/CNOT3/CNOT2/EXOSC1/ZCCHC7/LSM8/MPHOSPH6/CNOT8/CNOT4/DCP2/LSM2/DCP1A/PARN/CNOT6/MTREX/XRN1/CNOT1/CNOT10
KEGG_BASE_EXCISION_REPAIR	33	-0.436537	-1.73734	0.00617255	0.0458632	0.0366146	2726	tags=42%, list=14%, signal=37%	FEN1/SMUG1/POLE/POLE2/POLD1/POLE4/TDG/LIG1/XRCC1/OGG1/PARP2/POLD3/HMGB1/MBD4
KEGG_NOD_LIKE_RECEPTOR_SIGNALING_PATHWAY	62	-0.324188	-1.49279	0.012571	0.0860633	0.0687081	4045	tags=40%, list=21%, signal=32%	MAPK1/TNF/CXCL1/NOD1/NAIP/CASP1/ERBIN/CXCL2/HSP90AA1/RELA/MAPK9/NLRP1/TAB1/MAPK13/RIPK2/CARD6/TAB3/TAB2/CASP8/SUGT1/IKBKG/CHUK/NFKBIB/TRAF6/CARD8
KEGG_OXIDATIVE_PHOSPHORYLATION	120	-0.276786	-1.46664	0.0132844	0.0875786	0.0699178	6538	tags=48%, list=33%, signal=32%	SDHA/ATP5MC3/NDUFA11/ATP6V1E1/NDUFB3/NDUFA10/ATP6V0B/COX3/COX7A2/NDUFAB1/NDUFB7/ATP6V1B2/COX5A/NDUFV1/UQCRB/ATP5MF/ATP5F1E/UQCR10/ATP5PO/NDUFB10/NDUFB5/NDUFV3/ATP5F1B/NDUFS2/NDUFB9/COX4I1/ATP6/UQCRHL/ATP6V1E2/ATP5F1C/ATP5MC1/ATP5F1D/ATP5F1A/COX11/NDUFB4/ATP5MC2/NDUFA9/NDUFB8/COX15/ATP6V1C1/UQCRFS1/ATP6V1G3/CYC1/NDUFS3/ATP5PB/UQCRC2/NDUFA6/ATP5MG/COX6A1/ND4/ATP6V1D/ATP6V1H/PPA2/SDHD/TCIRG1/NDUFS1/…
KEGG_OOCYTE_MEIOSIS	112	-0.277165	-1.43453	0.0171339	0.108923	0.086958	5004	tags=39%, list=26%, signal=29%	ANAPC4/YWHAH/CCNE2/ANAPC11/YWHAG/ADCY9/MAPK3/REC8/CDC25C/ADCY1/ADCY3/MAPK1/IGF1R/ANAPC7/PPP2R5A/ANAPC10/PPP3CC/MAD2L2/CALM3/SLK/RPS6KA1/BTRC/PPP1CC/PPP3CB/YWHAE/ESPL1/PKMYT1/ITPR3/ANAPC2/PRKACB/YWHAB/CCNE1/FBXO43/CDK2/SGO1/SMC1A/CDC23/ANAPC5/FBXO5/CDC27/SMC1B/CAMK2G/ADCY6/SMC3
KEGG_AMINOACYL_TRNA_BIOSYNTHESIS	41	-0.374349	-1.59642	0.0208199	0.112301	0.089655	3072	tags=32%, list=16%, signal=27%	MARS1/DARS2/LARS1/HARS1/FARS2/RARS2/SEPSECS/CARS2/MTFMT/VARS2/WARS2/AARS2/FARSB
			up
			down

## Sheet: SKOV3 GDR 24h vs GDR 0h
ID	setSize	ES	NES	pvalue	p.adjust	qvalues	rank	leading_edge	core_enrichment
KEGG_LYSOSOME	121	0.48473	2.50038	1.24555e-10	1.10854e-08	8.39106e-09	2912	tags=43%, list=15%, signal=37%	LIPA/ASAH1/DNASE2/GNS/CD164/NPC1/NEU1/CTSA/LAPTM4A/SUMF1/MFSD8/GM2A/AP4M1/SLC17A5/GALNS/GBA/GNPTG/TPP1/AP1G1/LAPTM4B/LAMP2/IDS/FUCA1/AP3S1/CTSL/NAGLU/CTSO/LAMP1/ATP6V1H/HEXA/CLTA/SCARB2/MANBA/AP3B1/CTSH/ABCB9/CTSD/CTSC/GNPTAB/GGA2/CLTC/SLC11A2/ENTPD4/SGSH/CTSF/AP1S3/IGF2R/CD68/AP1S1/AP3M1/CLN3/GLB1
KEGG_PEROXISOME	78	0.513719	2.44144	2.14103e-08	9.52758e-07	7.21189e-07	4888	tags=60%, list=25%, signal=45%	IDH1/NUDT12/HMGCL/SCP2/HSD17B4/CAT/GSTK1/ECH1/AMACR/PEX5/MLYCD/PRDX1/ACAA1/EHHADH/HACL1/PRDX5/AGPS/CROT/PEX11B/ABCD4/PECR/SOD1/PEX2/ACSL1/ACOT8/PAOX/ABCD1/PEX11A/PEX1/EPHX2/PEX7/ACOX1/PEX19/DECR2/SOD2/PEX11G/MVK/PEX10/IDH2/PHYH/MPV17/DDO/BAAT/PEX12/PEX13/DHRS4/NUDT19
KEGG_VALINE_LEUCINE_AND_ISOLEUCINE_DEGRADATION	44	0.604933	2.4804	1.38665e-07	4.11373e-06	3.11388e-06	3535	tags=61%, list=18%, signal=50%	ACADSB/PCCA/DBT/HIBADH/HMGCL/HADHB/ALDH6A1/ALDH7A1/MCCC1/ALDH3A2/AUH/HADHA/HIBCH/ACAA1/ACAT2/EHHADH/PCCB/MCCC2/MMUT/HMGCS1/ALDH2/BCAT1/ACADS/DLD/BCAT2/ECHS1/BCKDHB
KEGG_PROPANOATE_METABOLISM	32	0.575398	2.20269	3.4719e-05	0.000772497	0.00058474	2373	tags=47%, list=12%, signal=41%	PCCA/ALDH6A1/ALDH7A1/ALDH3A2/ACSS1/ACSS2/HADHA/MLYCD/HIBCH/ACAT2/EHHADH/PCCB/MMUT/ACACA/ALDH2
KEGG_OXIDATIVE_PHOSPHORYLATION	120	0.372079	1.91104	4.69875e-05	0.000929308	0.000703438	4789	tags=43%, list=25%, signal=33%	ATP6V1C1/ATP6V1A/NDUFS2/ATP6V1B2/COX11/COX5B/NDUFA1/COX6B1/COX7A2L/ATP5F1A/ATP5PO/NDUFA4/NDUFS5/ATP6V1H/ATP5PF/NDUFA8/SDHC/COX7B/NDUFV3/NDUFA11/COX7C/ATP6V0E1/COX6C/NDUFA5/UQCR11/ATP6V1B1/ATP5MF/NDUFB5/NDUFA3/ATP6V1G1/UQCRB/COX15/ATP6AP1/SDHD/NDUFB4/NDUFC2/PPA2/COX4I1/ATP6V1E1/ATP5F1E/ATP5PD/SDHA/UQCRQ/NDUFB1/UQCRC2/ATP5F1C/TCIRG1/PPA1/COX7B2/ATP6V0D1/ATP6V0C/NDUFA2
KEGG_STEROID_BIOSYNTHESIS	17	0.657195	2.13798	0.000249748	0.00404138	0.00305912	2438	tags=59%, list=12%, signal=52%	LIPA/LSS/MSMO1/DHCR7/HSD17B7/CYP51A1/TM7SF2/FDFT1/SQLE/DHCR24
KEGG_ASCORBATE_AND_ALDARATE_METABOLISM	20	0.626731	2.1516	0.000298624	0.00408886	0.00309506	3367	tags=45%, list=17%, signal=37%	MIOX/ALDH7A1/ALDH3A2/UGDH/UGT2B7/ALDH2/UGT1A10/UGT1A6/UGT1A4
KEGG_BUTANOATE_METABOLISM	34	0.48828	1.9046	0.000835133	0.00874433	0.00661901	2868	tags=44%, list=15%, signal=38%	HMGCL/ALDH5A1/ACSM3/ALDH7A1/ALDH3A2/HADHA/BDH2/ACAT2/EHHADH/L2HGDH/HMGCS1/PDHB/ALDH2/AACS/ACADS
KEGG_METABOLISM_OF_XENOBIOTICS_BY_CYTOCHROME_P450	63	0.403414	1.80744	0.00133446	0.0125018	0.00946322	3374	tags=32%, list=17%, signal=26%	ALDH3B1/GSTK1/GSTM4/GSTT1/ALDH3A1/AKR1C2/GSTA4/GSTZ1/AKR1C1/CYP1B1/EPHX1/UGT2B7/MGST3/MGST2/AKR1C3/UGT1A10/GSTP1/UGT1A6/UGT1A4/ADH5
KEGG_GLUTATHIONE_METABOLISM	48	0.414929	1.75038	0.00227857	0.0184357	0.0139549	2058	tags=29%, list=11%, signal=26%	IDH1/GPX4/RRM2B/GSTK1/PGD/GSR/GSTM4/GSTT1/G6PD/GPX1/GSTA4/GSTZ1/MGST3/MGST2
KEGG_FATTY_ACID_METABOLISM	42	0.434197	1.76033	0.00382706	0.0296181	0.0224194	3530	tags=38%, list=18%, signal=31%	ACADSB/HADHB/ALDH7A1/ALDH3A2/HADHA/CPT2/ACAA1/ACAT2/EHHADH/ACSL1/ALDH2/CPT1C/ACADS/ACOX1/ADH5/ECHS1
KEGG_OTHER_GLYCAN_DEGRADATION	16	0.582524	1.85744	0.00495655	0.0352906	0.0267132	4090	tags=69%, list=21%, signal=54%	NEU1/GBA/FUCA1/HEXA/MANBA/ENGASE/GLB1/MAN2B2/FUCA2/MAN2B1/AGA
KEGG_PENTOSE_AND_GLUCURONATE_INTERCONVERSIONS	23	0.488818	1.72505	0.00798645	0.0546765	0.0413873	3904	tags=39%, list=20%, signal=31%	UGDH/AKR1B1/UGT2B7/CRYL1/UGT1A10/RPE/UGT1A6/UGT1A4/RPEL1
KEGG_BETA_ALANINE_METABOLISM	22	0.469803	1.62469	0.010645	0.0653384	0.0494578	1322	tags=32%, list=7%, signal=30%	DPYD/ALDH7A1/ALDH3A2/HADHA/MLYCD/HIBCH/EHHADH
KEGG_ALZHEIMERS_DISEASE	159	0.270965	1.45434	0.0115589	0.068583	0.0519138	4183	tags=34%, list=21%, signal=27%	CHP1/ADAM10/NDUFS2/TNFRSF1A/COX5B/NDUFA1/COX6B1/COX7A2L/CASP9/CAPN1/NCSTN/GNAQ/ATP5F1A/PSEN1/ATP5PO/CASP7/CASP8/NDUFA4/NDUFS5/ATP5PF/PSEN2/NDUFA8/SDHC/COX7B/NDUFV3/COX7C/ADAM17/COX6C/NDUFA5/UQCR11/ATF6/GSK3B/NDUFB5/NDUFA3/BACE2/UQCRB/CDK5/ITPR1/SDHD/NDUFB4/NDUFC2/APP/COX4I1/PLCB1/ATP5F1E/ATP5PD/SDHA/ATP2A2/UQCRQ/NDUFB1/UQCRC2/BID/ATP5F1C/PPP3R1
KEGG_INOSITOL_PHOSPHATE_METABOLISM	54	0.364237	1.57517	0.012246	0.0703155	0.0532252	3514	tags=35%, list=18%, signal=29%	PIP4K2B/PLCD3/IMPA2/MIOX/PIK3C3/ALDH6A1/PIK3CA/PIK3C2B/INPP5K/PIK3C2A/SYNJ2/PLCD1/IMPA1/MINPP1/INPP4A/PIKFYVE/PLCG2/PLCB1/PTEN
KEGG_PORPHYRIN_AND_CHLOROPHYLL_METABOLISM	36	0.416291	1.63749	0.0129981	0.0723017	0.0547287	3367	tags=36%, list=17%, signal=30%	EPRS1/ALAD/FTH1/FECH/UGT2B7/MMAB/ALAS1/PPOX/UGT1A10/BLVRB/COX15/UGT1A6/UGT1A4
KEGG_AMINO_SUGAR_AND_NUCLEOTIDE_SUGAR_METABOLISM	44	0.386284	1.58388	0.0137333	0.073305	0.0554881	4380	tags=36%, list=22%, signal=28%	FPGT/UXS1/GNPDA1/GALT/GNE/UGDH/GALK2/MPI/HEXA/AMDHD2/FCSK/PGM2/PGM3/GPI/GALE/GMPPA
KEGG_GLYCOSAMINOGLYCAN_DEGRADATION	20	0.501591	1.72199	0.0181105	0.0871261	0.06595	2912	tags=40%, list=15%, signal=34%	GNS/GALNS/IDS/NAGLU/HEXA/SGSH/HPSE/GLB1
KEGG_PARKINSONS_DISEASE	117	0.277395	1.41252	0.0188238	0.0881747	0.0667437	4161	tags=34%, list=21%, signal=27%	NDUFS2/COX5B/NDUFA1/COX6B1/COX7A2L/CASP9/UBE2L6/PINK1/ATP5F1A/ATP5PO/NDUFA4/NDUFS5/ATP5PF/NDUFA8/SDHC/COX7B/PRKN/NDUFV3/COX7C/COX6C/NDUFA5/UQCR11/SLC25A4/NDUFB5/NDUFA3/UQCRB/SLC25A6/SDHD/NDUFB4/NDUFC2/UBA7/COX4I1/ATP5F1E/LRRK2/ATP5PD/SDHA/UQCRQ/NDUFB1/UQCRC2/ATP5F1C
KEGG_PRIMARY_BILE_ACID_BIOSYNTHESIS	16	0.514416	1.64027	0.0254685	0.107149	0.0811063	754	tags=25%, list=4%, signal=24%	SCP2/HSD17B4/AMACR/CYP39A1
KEGG_BIOSYNTHESIS_OF_UNSATURATED_FATTY_ACIDS	21	0.463244	1.60181	0.0253013	0.107149	0.0811063	5222	tags=62%, list=27%, signal=45%	SCD/FADS2/HADHA/ACAA1/TECR/PECR/HSD17B12/ACOX1/SCD5/BAAT/FADS1/ELOVL5/ACOT2
KEGG_RIG_I_LIKE_RECEPTOR_SIGNALING_PATHWAY	70	0.314813	1.46164	0.0264863	0.107149	0.0811063	3078	tags=30%, list=16%, signal=25%	TRIM25/MAVS/STING1/CASP10/DHX58/CASP8/ISG15/DDX3X/TKFC/IFIH1/IFNE/TBK1/MAPK14/ATG12/MAPK10/IKBKB/IRF7/TANK/MAP3K7/IRF3/TRADD
KEGG_DRUG_METABOLISM_CYTOCHROME_P450	64	0.318684	1.4366	0.026372	0.107149	0.0811063	3374	tags=25%, list=17%, signal=21%	ALDH3B1/FMO5/GSTK1/GSTM4/GSTT1/ALDH3A1/GSTA4/GSTZ1/UGT2B7/MGST3/MGST2/UGT1A10/GSTP1/UGT1A6/UGT1A4/ADH5
KEGG_PPAR_SIGNALING_PATHWAY	69	0.306621	1.41736	0.0289924	0.112188	0.0849205	3483	tags=29%, list=18%, signal=24%	PPARA/SCD/SCP2/FADS2/SLC27A1/CPT2/ACAA1/EHHADH/PPARG/ACSL1/CPT1C/MMP1/CYP7A1/ACOX1/RXRA/RXRB/PLTP/NR1H3/SCD5/DBI
KEGG_SPHINGOLIPID_METABOLISM	39	0.362714	1.4564	0.0346706	0.12857	0.0973211	3159	tags=33%, list=16%, signal=28%	ASAH1/NEU1/SPTLC2/GBA/PLPP3/UGCG/B4GALT6/PLPP1/SGPP2/SPTLC1/PLPP2/GLB1/ACER2
KEGG_SNARE_INTERACTIONS_IN_VESICULAR_TRANSPORT	38	0.375508	1.50825	0.0407992	0.148209	0.112187	4007	tags=47%, list=21%, signal=38%	SNAP23/SEC22B/STX7/STX17/VAMP3/STX6/VAMP5/STX4/SNAP29/STX3/USE1/STX16/VAMP8/STX12/BET1/GOSR1/VAMP4/VAMP1
KEGG_CELL_CYCLE	124	-0.490217	-2.45055	1.03718e-10	1.10854e-08	8.39106e-09	2932	tags=44%, list=15%, signal=37%	WEE1/CDKN2C/ABL1/YWHAG/ORC5/SMC1B/HDAC1/PRKDC/CDK2/SMC3/PTTG2/GADD45B/MAD2L1/GADD45A/CDK6/TFDP1/ANAPC11/CDKN2A/SMC1A/TGFB2/ANAPC5/RAD21/E2F4/FZR1/RBL1/ORC3/CCND3/CCNE1/CDC45/CDC23/CCNB1/CCNH/CHEK1/CCNB2/CDC7/TTK/PTTG1/CDC25C/ORC6/BUB3/STAG1/CCNA2/MAD2L2/PLK1/BUB1/BUB1B/CDK1/CDC20/PKMYT1/ANAPC7/CDKN2D/DBF4/YWHAH/ESPL1
KEGG_OOCYTE_MEIOSIS	112	-0.471894	-2.32523	1.26875e-08	7.52791e-07	5.69824e-07	4278	tags=47%, list=22%, signal=37%	MAP2K1/YWHAZ/YWHAQ/PPP1CC/FBXW11/ANAPC10/PPP2R5B/PPP2R5A/IGF1R/CAMK2G/IGF1/ADCY3/YWHAG/SMC1B/PPP2R5E/PRKACA/CDK2/SMC3/ADCY2/PPP3CB/PTTG2/BTRC/ITPR3/PPP2CA/CALM1/CAMK2A/MAD2L1/PPP3CC/ANAPC11/SMC1A/ANAPC5/CCNE1/FBXO43/CDC23/MAPK1/CCNB1/CALM3/CCNB2/PTTG1/CDC25C/CALM2/MAD2L2/PLK1/BUB1/CDK1/AURKA/CDC20/PKMYT1/SGO1/ANAPC7/FBXO5/YWHAH/ESPL1
KEGG_OLFACTORY_TRANSDUCTION	373	-0.317488	-1.84949	8.63016e-08	3.07234e-06	2.3256e-06	9861	tags=59%, list=50%, signal=30%	OR4C46/CALML5/OR6S1/OR10P1/OR52K2/OR9G1/OR4D2/OR4N5/OR7A17/OR5T2/OR4A47/OR5T3/OR56A4/OR2A2/OR52H1/OR10A6/OR52I2/OR4C13/OR6C76/OR4X2/OR5A1/OR52N1/OR10J3/OR6C65/PDE1C/OR51S1/OR52M1/OR7G2/OR6M1/OR8J3/OR4L1/OR5M1/OR6Y1/OR13C8/OR5M8/OR8U3/OR2A42/OR6C68/OR8H3/OR5A2/OR4D5/OR51M1/OR4M1/OR51E1/OR10G3/OR1A2/OR4F15/OR5D16/OR10G4/OR7C1/OR11H4/CLCA1/OR10A4/OR5P3/OR4D10/OR4C45/OR4P4/OR1G1/OR6C75/OR7D4/OR2B11/O…
KEGG_NEUROACTIVE_LIGAND_RECEPTOR_INTERACTION	272	-0.308735	-1.74842	1.42739e-05	0.000362965	0.000274746	8995	tags=61%, list=46%, signal=33%	P2RY4/PLG/DRD1/TACR2/GRM6/NTSR1/TRHR/GLRA2/GABRE/GABRA6/CHRM5/FSHB/GALR2/APLNR/PRSS3/HTR1B/CNR1/PRL/GABRG1/GABBR2/LTB4R2/TAAR1/CCKAR/ADRB1/TACR3/GLRA1/CHRNB1/PARD3/AVPR1B/GRM4/GRIK1/OPRD1/GCGR/P2RY10/PRLR/MTNR1B/PTGFR/TAAR8/TACR1/GLP1R/GABRQ/RXFP2/SSTR2/CALCRL/GIPR/GRIA3/GABRA4/GRIK2/HRH2/GRIN2A/GRIN3B/HRH3/CNR2/SSTR1/PTGER2/CALCR/TSHR/SSTR3/CHRNA2/P2RX7/GABRG2/PRLHR/TAAR9/TAAR2/GABRR2/GRM1/TBXA2…
KEGG_DNA_REPLICATION	36	-0.529478	-2.06114	9.91754e-05	0.00176532	0.00133626	3229	tags=56%, list=17%, signal=46%	RPA1/POLA1/FEN1/POLD2/RFC4/RFC2/PRIM1/LIG1/PRIM2/RFC5/POLA2/POLE2/POLE3/POLD3/POLD1/POLE/RFC3/RNASEH2B/POLE4/RNASEH2A
KEGG_HOMOLOGOUS_RECOMBINATION	28	-0.56241	-2.01877	0.000273465	0.0040564	0.00307049	2905	tags=54%, list=15%, signal=46%	POLD2/RAD51D/RAD54L/TOP3A/SEM1/BLM/EME1/RAD51/RAD51B/XRCC3/BRCA2/POLD3/POLD1/RAD51C/MUS81
KEGG_PYRIMIDINE_METABOLISM	96	-0.37552	-1.79665	0.000496925	0.00631804	0.00478243	3229	tags=36%, list=17%, signal=31%	POLA1/UMPS/NT5C1A/POLD2/POLR3D/UCK1/PRIM1/CAD/TK1/TYMS/POLR1E/POLR3G/PRIM2/POLA2/POLE2/POLR3K/UCK2/POLR2C/POLE3/POLD3/POLD1/NT5C2/RRM1/POLR3F/POLR2I/POLR1A/POLE/DUT/POLR3B/CTPS1/PNPT1/POLE4/RRM2/CANT1/DTYMK
KEGG_SPLICEOSOME	126	-0.345187	-1.71851	0.000585136	0.00694361	0.00525596	4612	tags=46%, list=24%, signal=35%	LSM5/SRSF1/DDX46/MAGOH/SNRNP200/LSM4/LSM3/HNRNPA3/SF3B2/SRSF10/DHX16/HNRNPA1/SF3A1/SART1/CHERP/SNRPD3/PRPF8/SNRPD1/PPIL1/TRA2B/HNRNPA1L2/RBMX/SNW1/WBP11/PPIH/THOC3/RBM22/PHF5A/U2AF2/TXNL4A/SNRPF/CTNNBL1/SNRPG/NCBP1/SRSF2/SNRPC/EIF4A3/EFTUD2/PRPF3/PRPF19/SNRPA/SNRNP40/LSM2/LSM7/PRPF4/PUF60/PQBP1/SF3A2/SF3A3/MAGOHB/SNRPA1/SNRPB/RBM17/SF3B4/USP39/ALYREF/RBM8A/U2AF1
KEGG_PROGESTERONE_MEDIATED_OOCYTE_MATURATION	85	-0.383783	-1.79232	0.000647355	0.00720182	0.00545141	3570	tags=41%, list=18%, signal=34%	MAPK11/CDC27/MAP2K1/ARAF/ANAPC10/IGF1R/PDE3A/CDC25A/IGF1/ADCY3/PDE3B/AKT2/MAPK9/GNAI3/PRKACA/CDK2/ADCY2/PIK3CD/MAD2L1/ANAPC11/AKT1/ANAPC5/FZR1/CDC23/MAPK1/CCNB1/CCNB2/CDC25C/CCNA2/MAD2L2/PLK1/BUB1/CDK1/PKMYT1/ANAPC7
KEGG_PROTEASOME	44	-0.458816	-1.8598	0.00103646	0.0102495	0.00775832	3293	tags=39%, list=17%, signal=32%	PSMC1/PSMA8/PSMD3/PSMB2/PSMD11/PSMD6/PSMD8/PSME3/SEM1/PSMD14/PSMA7/PSMC4/PSMD7/PSMC5/PSMD2/PSMF1/PSMC3
KEGG_PATHOGENIC_ESCHERICHIA_COLI_INFECTION	56	-0.413743	-1.77163	0.00170311	0.0147707	0.0111806	4159	tags=39%, list=21%, signal=31%	YWHAZ/YWHAQ/ARPC5/ACTB/TUBB7P/NCK2/ABL1/ROCK2/CDC42/PRKCA/TUBA3D/NCL/TUBA1A/ACTG1/TUBA3E/TUBB6/ARPC5L/TUBA1B/TUBB/TUBB4B/TUBA1C/TUBB2A
KEGG_NEUROTROPHIN_SIGNALING_PATHWAY	126	-0.328039	-1.63314	0.00174261	0.0147707	0.0111806	5803	tags=46%, list=30%, signal=33%	ZNF274/MAP2K7/YWHAB/TP53/RAF1/CRKL/PIK3CG/PRDM4/CALML3/MAPK13/CAMK4/MAPK11/ARHGDIB/MAP2K1/YWHAZ/YWHAQ/IRS4/IRS2/CAMK2G/BDNF/TP73/ATF4/NGFR/NTRK2/IRAK3/NTRK1/AKT2/PTPN11/MAPK9/ABL1/MAP3K3/YWHAG/RAC1/BCL2/NFKBIB/NTF4/CDC42/NGF/TRAF6/FRS2/CALM1/PIK3CD/CAMK2A/PDPK1/RAPGEF1/AKT1/IRAK1/IRS1/MAPK1/HRAS/CALM3/ARHGDIA/JUN/CALM2/MAPKAPK2/RPS6KA4/MAPK7/YWHAH
KEGG_NUCLEOTIDE_EXCISION_REPAIR	44	-0.424488	-1.72065	0.00452729	0.0335774	0.0254164	2905	tags=41%, list=15%, signal=35%	POLD2/RFC4/RFC2/ERCC8/LIG1/RFC5/POLE2/POLE3/POLD3/RAD23B/POLD1/ERCC4/CCNH/POLE/RFC3/POLE4/GTF2H4/RAD23A
KEGG_PURINE_METABOLISM	157	-0.288836	-1.5017	0.00894602	0.0589775	0.0446429	3492	tags=45%, list=18%, signal=37%	POLR1B/PFAS/URAD/PRPS2/POLR2A/ENTPD8/DCK/PDE4A/ADCY4/PDE6H/POLR2D/PDE6B/NT5E/GUCY2C/POLR3A/ENTPD3/NME1/NME6/POLR2F/NT5C/IMPDH2/ENTPD1/PDE2A/NT5M/POLR3C/GMPS/PDE3A/GUCY2D/ADCY3/POLA1/FHIT/PDE3B/NT5C1A/POLD2/GUCY1A2/POLR3D/PKLR/PRIM1/PDE11A/ADCY2/GART/GUK1/ENPP1/POLR1E/POLR3G/ADSL/AK2/PRIM2/POLA2/POLE2/POLR3K/PAICS/ADK/POLR2C/POLE3/PRPS1L1/POLD3/PRPS1/POLD1/NT5C2/RRM1/POLR3F/POLR2I/POLR1A/POLE/HPRT…
KEGG_GLIOMA	65	-0.355155	-1.58429	0.0102233	0.0649909	0.0491947	6574	tags=52%, list=34%, signal=35%	SHC4/E2F1/CAMK2B/PIK3R3/PDGFRA/TP53/CDK4/RAF1/EGFR/PIK3CG/CALML3/MDM2/MAP2K1/ARAF/PDGFA/PRKCG/IGF1R/CAMK2G/IGF1/PDGFB/RB1/AKT2/CALM1/PIK3CD/PRKCA/CAMK2A/CDK6/CDKN2A/AKT1/MAPK1/HRAS/MTOR/CALM3/CALM2
KEGG_BASE_EXCISION_REPAIR	33	-0.432698	-1.63079	0.0140617	0.073305	0.0554881	3454	tags=55%, list=18%, signal=45%	LIG3/PARP1/FEN1/POLD2/MBD4/OGG1/HMGB1/LIG1/PARP2/POLE2/MUTYH/POLE3/POLD3/POLD1/NEIL3/POLE/XRCC1/POLE4
KEGG_GAP_JUNCTION	90	-0.312433	-1.46919	0.0144139	0.073305	0.0554881	3514	tags=27%, list=18%, signal=22%	TUBB7P/PRKG1/PDGFB/ADCY3/GUCY1A2/GNAI3/PRKACA/ADCY2/ITPR3/PRKCA/TUBA3D/TUBA1A/TUBA3E/TUBB6/TUBA1B/MAPK1/HRAS/TUBB/TUBB4B/TUBA1C/CDK1/MAPK7/GNA11/TUBB2A
KEGG_SYSTEMIC_LUPUS_ERYTHEMATOSUS	132	-0.282888	-1.42383	0.0160794	0.0795037	0.0601802	7544	tags=52%, list=39%, signal=32%	C6/C2/H4C13/H2AC15/H2BC11/HLA-DQA2/H3C7/GRIN2A/H2BC18/H2BC3/FCGR2C/C1QB/H2BC17/C1QA/H3C3/C3/H3C12/H2AC16/FCGR1A/CTSG/H2BC8/ACTN2/HLA-DPB1/IFNG/HLA-DPA1/HLA-DRB3/H2AC12/H2BC10/H4C7/H2BW1/H2AC14/H2AC20/FCGR2B/FCGR3B/C8G/H3C1/H2BC1/C4A/GRIN2B/H4C3/HLA-DOA/H4C6/H4C9/SNRPD3/SNRPD1/H3C4/H3-4/CD28/H3C11/HLA-DRB1/HLA-DRB4/H3-3B/H2AC1/CD80/ACTN1/C7/HLA-DQA1/ACTN4/HLA-DRB5/H2AZ1/H2AZ2/IL10/H2AC17/H2AC21/CD…
KEGG_PRIMARY_IMMUNODEFICIENCY	35	-0.394533	-1.52689	0.0259151	0.107149	0.0811063	5779	tags=54%, list=30%, signal=38%	PTPRC/IL2RG/LCK/CD8A/CD4/AIRE/TAP1/RFXAP/RAG1/ZAP70/DCLRE1C/BTK/TNFRSF13C/IGLL1/CD79A/CD3D/TAP2/IKBKG/CD40LG
KEGG_VASCULAR_SMOOTH_MUSCLE_CONTRACTION	114	-0.294072	-1.46152	0.023572	0.107149	0.0811063	6362	tags=46%, list=33%, signal=31%	PLA2G12B/PLA2G2D/PLA2G2A/PRKCH/PRKACB/ADCY4/ADORA2A/RAF1/MYLK3/MYH11/PPP1R12B/PLA2G4E/CALML3/CYP4A11/CALD1/PLA2G10/IRAG1/PPP1R12A/MAP2K1/KCNMB2/PPP1CC/ARAF/PRKCG/CACNA1D/PRKG1/PLA2G2C/ADCY3/RAMP3/CYP4A22/CACNA1C/KCNMA1/PLA2G1B/GUCY1A2/PRKCQ/ADRA1A/ADRA1B/PRKACA/ROCK2/KCNMB1/ACTG2/ADCY2/PLA2G2F/ITPR3/CALM1/PRKCA/PPP1R14A/AVPR1A/MAPK1/CALM3/CALM2/CACNA1F/GNA11
KEGG_P53_SIGNALING_PATHWAY	68	-0.324596	-1.45684	0.028519	0.112188	0.0849205	1634	tags=25%, list=8%, signal=23%	CDK2/APAF1/GADD45B/GADD45A/CDK6/CDKN2A/SERPINE1/CCND3/CCNE1/THBS1/CCNB1/CHEK1/CCNB2/CYCS/RRM2/CDK1/GTSE1
KEGG_GLYOXYLATE_AND_DICARBOXYLATE_METABOLISM	16	-0.518092	-1.59642	0.0300695	0.11388	0.0862014	3106	tags=38%, list=16%, signal=32%	MTHFD2/GLYCTK/MTHFD1L/PGP/HAO1/CS
			up
			down

## Sheet: SKOV3 GDS 6h vs GDS 0h
ID	setSize	ES	NES	pvalue	p.adjust	qvalues	rank	leading_edge	core_enrichment
KEGG_REGULATION_OF_ACTIN_CYTOSKELETON	212	0.392664	2.00793	1.03313e-07	1.83898e-05	1.65302e-05	3139	tags=30%, list=16%, signal=26%	GNG12/KRAS/IQGAP1/ITGA6/SSH1/VCL/PDGFA/EZR/ACTN1/ROCK1/ABI2/PIP5K1C/ITGB1/ITGAX/RDX/PPP1R12A/EGFR/PAK2/FGFR1/SLC9A1/FGF9/ITGAL/ITGA2/PTK2/ROCK2/GNA13/GNA12/FGF1/ARPC5L/FGF7/SOS2/PXN/PIP4K2A/CDC42/ARPC2/NRAS/WASF2/MYH10/PIK3CD/ARPC1B/DIAPH1/ITGB3/VAV2/CRK/MYH9/ACTG1/BAIAP2/ITGAV/ACTN4/ITGA4/FGF5/ACTN2/MYH14/MYL12A/ARPC5/INS/PIKFYVE/MSN/PIP5K1A/FGF3/ITGA10/DOCK1/MYLK3/PIP5K1B
KEGG_FOCAL_ADHESION	199	0.350473	1.77749	3.34706e-05	0.00297889	0.00267765	3211	tags=28%, list=16%, signal=24%	COL4A1/CCND1/ITGA6/VCL/TLN1/PDGFA/JUN/CAPN2/ACTN1/LAMC2/ROCK1/MET/PIP5K1C/ITGB1/PPP1R12A/EGFR/VASP/PAK2/LAMB1/ITGA2/PTK2/ROCK2/SOS2/PXN/RAPGEF1/CDC42/THBS1/PIK3CD/TNR/DIAPH1/ITGB3/VAV2/CRK/BIRC2/PDPK1/ACTG1/ITGAV/ACTN4/ITGA4/LAMB3/COL4A6/ACTN2/COL6A3/PRKCA/MYL12A/ZYX/TNC/MAPK8/VEGFA/LAMC1/ITGA10/DOCK1/MYLK3/RAP1B/RAP1A/PGF
KEGG_LEUKOCYTE_TRANSENDOTHELIAL_MIGRATION	116	0.362334	1.69889	0.00088476	0.0393718	0.0353904	2149	tags=22%, list=11%, signal=19%	GNAI2/VCL/EZR/MAPK14/ACTN1/ROCK1/ITGB1/JAM2/PTPN11/VASP/CLDN19/ITGAL/PTK2/ROCK2/PXN/CDC42/PIK3CD/RAPGEF3/VAV2/ACTG1/CLDN22/ACTN4/ITGA4/ACTN2/PRKCA
KEGG_RIBOSOME	87	0.38233	1.70984	0.00183977	0.0558999	0.0502471	5172	tags=32%, list=26%, signal=24%	RPS4X/RPL37/RPL31/RPS27A/RPL37A/RPS28/RPS3A/RPL4/RPL28/RPL26L1/RPL3/RPS18/RPL5/RPL10/RPL32/RPS16/RPS24/RPS6/RSL24D1/RPL18A/RPS15A/RPL12/RPL22L1/RPS20/RPL13/RPL41/RPL14/RPL36
KEGG_ECM_RECEPTOR_INTERACTION	84	0.381023	1.6949	0.00192366	0.0558999	0.0502471	5525	tags=40%, list=28%, signal=29%	COL4A1/ITGA6/LAMC2/ITGB1/CD44/SDC4/LAMB1/ITGA2/THBS1/TNR/ITGB3/ITGAV/ITGA4/LAMB3/COL4A6/COL6A3/TNC/LAMC1/ITGA10/LAMA4/ITGA3/COL5A3/VTN/CHAD/COL11A2/VWF/COL4A2/ITGA11/ITGA5/SV2A/COL1A2/COL6A6/COL3A1/COL6A2
KEGG_AXON_GUIDANCE	129	0.34449	1.63784	0.00219831	0.0558999	0.0502471	1838	tags=19%, list=9%, signal=18%	KRAS/GNAI2/NFAT5/EPHB2/SEMA3C/SEMA7A/ROCK1/MET/RGS3/SRGAP1/ITGB1/ABLIM1/PLXNA2/PAK2/EPHA2/EFNB2/PTK2/ROCK2/SEMA4C/CDC42/NRAS/SEMA6A/EPHB1/ABLIM2/PPP3CA
KEGG_PATHOGENIC_ESCHERICHIA_COLI_INFECTION	56	0.43138	1.76662	0.00284994	0.0634111	0.0569987	2620	tags=34%, list=13%, signal=29%	EZR/ROCK1/ITGB1/ROCK2/ARPC5L/CDC42/ARPC2/TUBB6/ARPC1B/TUBB7P/TUBB2A/YWHAZ/ACTG1/KRT18/PRKCA/NCK2/HCLS1/ARPC5/TUBA3E
KEGG_MELANOMA	71	0.383981	1.65706	0.00455684	0.0888832	0.079895	1571	tags=21%, list=8%, signal=19%	KRAS/CCND1/PDGFA/CDK6/E2F3/MET/EGFR/FGFR1/FGF9/FGF1/RB1/FGF7/NRAS/PIK3CD/MDM2
KEGG_SMALL_CELL_LUNG_CANCER	84	0.360685	1.60444	0.00502911	0.0888832	0.079895	2037	tags=23%, list=10%, signal=20%	COL4A1/CCND1/ITGA6/CDK6/LAMC2/E2F3/ITGB1/MYC/LAMB1/ITGA2/PTK2/RB1/IKBKB/PIK3CD/BIRC2/BCL2L1/ITGAV/LAMB3/COL4A6
KEGG_RNA_POLYMERASE	28	0.509516	1.7527	0.00549278	0.0888832	0.079895	1975	tags=36%, list=10%, signal=32%	POLR1E/POLR3D/POLR1B/POLR1A/POLR1C/POLR3H/POLR1D/POLR1H/POLR3G/POLR3F
KEGG_CYSTEINE_AND_METHIONINE_METABOLISM	34	0.461316	1.68101	0.00779871	0.115681	0.103983	4457	tags=47%, list=23%, signal=36%	MAT2A/MTR/DNMT1/SRM/AMD1/LDHAL6A/SMS/DNMT3A/AHCYL1/AHCY/MTAP/LDHAL6B/SDS/GOT1/MAT1A/ENOPH1
KEGG_LYSOSOME	121	-0.345221	-1.75269	0.000554112	0.0328773	0.0295526	4469	tags=40%, list=23%, signal=31%	CTSD/ASAH1/NPC2/CTSH/CTSF/ATP6AP1/GALNS/CTSZ/GLB1/GGA1/LAPTM4B/ATP6V1H/HGSNAT/LAMP2/SMPD1/CLTCL1/PSAP/ARSA/IGF2R/CTNS/SGSH/CTSC/GBA/GAA/CLTC/GLA/ATP6V0D1/NAGA/ABCB9/GUSB/ACP2/MANBA/TCIRG1/PPT2/M6PR/CLTA/TPP1/AP1S1/CLN5/GGA3/AP3B1/CLN3/CTSK/SLC11A2/GGA2/AP3M1/AP1G1/SLC17A5
			up
			down

## Sheet: SKOV3 GDS 24h vs GDS 0h
ID	setSize	ES	NES	pvalue	p.adjust	qvalues	rank	leading_edge	core_enrichment
KEGG_LYSOSOME	121	0.440008	2.11764	3.91577e-07	7.74453e-06	6.45759e-06	5234	tags=56%, list=27%, signal=41%	NPC1/DNASE2/LIPA/GNS/MFSD8/ASAH1/NEU1/SLC11A2/SLC17A5/CTSA/LAMP2/CTSD/CD164/NAGLU/LAMP1/TPP1/CTSL/LAPTM4A/GNPTG/PSAP/ENTPD4/CTNS/AP3D1/GALNS/IGF2R/CTSH/AP4M1/HEXA/CLN3/GBA/SUMF1/MANBA/SCARB2/AP1G1/AP3S2/CLTA/ATP6V1H/GM2A/CTSO/ATP6AP1/CD63/CLTC/LAMP3/GGA2/GLB1/FUCA1/NPC2/AP3B1/CTSF/CD68/DNASE2B/HYAL1/ARSA/AP3B2/GGA1/CTSE/CLTCL1/TCIRG1/SGSH/MAN2B1/GALC/SLC11A1/ABCB9/LAPTM4B/SORT1/HGSNAT/HEXB/GNPTAB
KEGG_VALINE_LEUCINE_AND_ISOLEUCINE_DEGRADATION	44	0.527793	2.03135	8.65701e-05	0.00110068	0.000917773	4207	tags=64%, list=22%, signal=50%	DBT/HMGCL/HIBADH/ACADSB/ALDH6A1/PCCA/AUH/HADHB/EHHADH/PCCB/IL4I1/MCCC1/MMUT/BCKDHB/ALDH7A1/HMGCS1/ALDH3A2/MCCC2/ACAA1/BCAT1/ALDH2/ALDH9A1/ACADS/HADHA/HMGCS2/IVD/BCKDHA/ABAT
KEGG_PEROXISOME	78	0.407416	1.79712	0.000351922	0.00391075	0.00326088	3451	tags=36%, list=18%, signal=30%	HMGCL/IDH1/AMACR/ABCD4/HSD17B4/PECR/EHHADH/PEX5/SCP2/CAT/PRDX5/GSTK1/PEX7/SOD2/MLYCD/PEX10/ACOT8/AGPS/ECH1/PEX11B/NUDT12/NUDT19/PAOX/ACAA1/DECR2/DHRS4/PHYH/PEX11G
KEGG_AMINO_SUGAR_AND_NUCLEOTIDE_SUGAR_METABOLISM	44	0.49785	1.91611	0.000373498	0.00391075	0.00326088	2320	tags=32%, list=12%, signal=28%	GALK2/UGDH/AMDHD2/GALT/GMPPA/GFPT1/GNE/GNPDA1/HEXA/FPGT/UXS1/GALE/PGM3/MPI
KEGG_SNARE_INTERACTIONS_IN_VESICULAR_TRANSPORT	38	0.504481	1.90465	0.000663063	0.00655696	0.00546736	1061	tags=29%, list=5%, signal=27%	SNAP23/STX7/VAMP4/USE1/STX16/BET1/STX4/STX17/VAMP3/STX3/SEC22B
KEGG_BUTANOATE_METABOLISM	34	0.452625	1.64909	0.00757007	0.0673736	0.0561779	4207	tags=56%, list=22%, signal=44%	HMGCL/EHHADH/AACS/ALDH5A1/BDH2/ALDH7A1/HMGCS1/ACSM2A/ACSM3/ALDH3A2/AKR1B10/L2HGDH/PDHB/ALDH2/ALDH9A1/ACADS/HADHA/HMGCS2/ABAT
KEGG_PROTEIN_EXPORT	23	0.521234	1.73683	0.00814618	0.0690486	0.0575745	4598	tags=57%, list=24%, signal=43%	HSPA5/SPCS2/OXA1L/SRP54/SEC11C/SEC61A1/SEC62/SRP14/SPCS3/SRP72/SEC63/SRP9/SRPRA
KEGG_PROPANOATE_METABOLISM	32	0.450017	1.6165	0.0157074	0.111837	0.0932522	4207	tags=50%, list=22%, signal=39%	ALDH6A1/PCCA/EHHADH/PCCB/MMUT/MLYCD/ACSS1/SUCLG2/ACSS2/ALDH7A1/ALDH3A2/ALDH2/ALDH9A1/LDHAL6A/HADHA/ABAT
KEGG_DNA_REPLICATION	36	-0.813483	-2.99566	1e-10	5.93333e-09	4.94737e-09	1684	tags=78%, list=9%, signal=71%	RNASEH2B/MCM2/MCM6/MCM3/POLD2/PCNA/RPA2/RPA1/PRIM1/MCM4/POLD1/RFC2/MCM7/DNA2/POLA1/RFC4/LIG1/PRIM2/POLA2/RNASEH2A/FEN1/RFC5/POLD3/RFC3/POLE3/POLE/POLE2/POLE4
KEGG_CELL_CYCLE	124	-0.573079	-2.66157	1e-10	5.93333e-09	4.94737e-09	2108	tags=49%, list=11%, signal=44%	RBX1/SFN/SMC3/CDC25C/PTTG2/CHEK2/ATR/ANAPC11/SKP1/FZR1/PRKDC/HDAC2/CDKN2C/E2F2/MCM2/CCNB1/MAD2L2/CCNB2/WEE1/PLK1/CCNE2/TTK/MCM6/MAD2L1/ORC3/MCM3/CDKN2D/PCNA/CDC20/E2F4/CCNE1/MCM4/STAG1/PTTG1/BUB1/TFDP1/SKP2/MCM7/ORC1/E2F1/CDK2/RBL1/CCNA2/CDK6/CDC23/DBF4/BUB1B/BUB3/CCND3/CDC45/SMC1A/PKMYT1/CDC25A/CHEK1/ANAPC5/CDK1/ORC6/CDC7/ESPL1/ANAPC7/YWHAH
KEGG_SPLICEOSOME	126	-0.548968	-2.54568	1e-10	5.93333e-09	4.94737e-09	3262	tags=56%, list=17%, signal=47%	LSM6/HNRNPK/SF3B2/CDC5L/DHX15/SNW1/SF3B5/DDX39B/HNRNPA1/RBM22/LSM5/TRA2B/SF3B3/TCERG1/DDX23/LSM4/XAB2/SRSF7/PRPF38B/SNRNP70/SRSF9/HNRNPA1L2/THOC3/PRPF3/PRPF38A/RBMX/MAGOHB/CTNNBL1/SF3A2/PQBP1/PRPF8/HNRNPM/EFTUD2/U2AF1/SRSF10/RBM25/PHF5A/DDX46/RBM17/SRSF1/TXNL4A/HSPA8/LSM3/SNRPC/SF3A1/CHERP/SNRPD1/HNRNPC/SNRPG/NCBP1/WBP11/SNRPD3/SNRPE/PPIH/SRSF2/SNRPF/LSM7/U2AF2/SNRPA1/SNRNP40/LSM2/EIF4A3/USP39/SN…
KEGG_PURINE_METABOLISM	157	-0.461768	-2.2386	2.64996e-10	1.17923e-08	9.83275e-09	3861	tags=41%, list=20%, signal=33%	AK1/POLR2H/NT5C1B/IMPDH1/ADCY5/PDE11A/ADK/POLR3H/ADCY3/PRPS1L1/PDE4A/GMPS/POLR2L/POLR1E/ADCY2/PDE4B/DCK/PDE7A/POLR1B/POLR3A/PRPS2/ADSL/POLR2K/PDE2A/PDE3B/ENTPD3/PDE1B/POLR3B/ENTPD1/NUDT5/POLR2E/GART/PPAT/PFAS/NME1/POLR2A/POLR2I/AK2/POLD2/POLR2D/POLR3F/GUK1/ENPP1/PRIM1/POLR2C/POLD1/NT5C2/POLR3K/POLA1/PRIM2/POLA2/CANT1/POLR3G/PAICS/RRM1/POLR1A/PNPT1/HPRT1/PRPS1/POLD3/POLE3/POLE/POLE2/POLE4/RRM2
KEGG_OOCYTE_MEIOSIS	112	-0.511541	-2.34632	1.60159e-09	5.70166e-08	4.75419e-08	3738	tags=49%, list=19%, signal=40%	ADCY5/PPP3CB/PPP2R5E/BTRC/CAMK2G/IGF1R/ADCY3/PPP1CA/SMC1B/CAMK2A/ADCY2/YWHAB/PPP2R5A/RPS6KA1/YWHAQ/PPP2R5B/RBX1/SMC3/CDC25C/PTTG2/ANAPC11/SKP1/MAP2K1/MAPK1/CCNB1/FBXO43/MAD2L2/CCNB2/PLK1/CCNE2/PPP2R1B/PPP2CA/MAD2L1/PPP1CC/FBXW11/PRKACA/CDC20/CCNE1/CALM1/CALM2/PTTG1/BUB1/CDK2/AURKA/CDC23/SGO1/SMC1A/PKMYT1/CALM3/ANAPC5/CDK1/FBXO5/ESPL1/ANAPC7/YWHAH
KEGG_PYRIMIDINE_METABOLISM	96	-0.521373	-2.33661	5.75149e-09	1.70627e-07	1.42274e-07	3163	tags=46%, list=16%, signal=39%	POLR2L/POLR1E/DCK/POLR1B/POLR3A/POLR2K/UCK2/ENTPD3/POLR3B/ENTPD1/POLR2E/NME1/UCK1/POLR2A/POLR2I/POLD2/POLR2D/POLR3F/CAD/PRIM1/POLR2C/POLD1/NT5C2/POLR3K/POLA1/PRIM2/POLA2/TYMS/UMPS/TK1/CANT1/POLR3G/RRM1/POLR1A/PNPT1/CTPS1/POLD3/POLE3/POLE/DUT/POLE2/DTYMK/POLE4/RRM2
KEGG_PROTEASOME	44	-0.654537	-2.50631	1.08438e-08	2.75742e-07	2.29921e-07	2861	tags=59%, list=15%, signal=51%	PSMC6/PSMB1/POMP/PSMB3/PSMC2/IFNG/PSMD8/PSMD13/PSMD3/PSMB5/PSMD12/PSMA7/PSMD6/PSMB2/PSMD1/PSMC4/PSMC1/SEM1/PSMF1/PSMD7/PSMD11/PSMD14/PSME3/PSMD2/PSMC5/PSMC3
KEGG_HOMOLOGOUS_RECOMBINATION	28	-0.695603	-2.37621	1.32992e-07	2.95908e-06	2.46736e-06	2684	tags=71%, list=14%, signal=62%	MRE11/RAD51D/XRCC2/MUS81/XRCC3/RAD54B/EME1/POLD2/TOP3A/RPA2/RPA1/RAD54L/RAD51B/RAD51C/POLD1/SEM1/RAD51/BLM/BRCA2/POLD3
KEGG_BASE_EXCISION_REPAIR	33	-0.600204	-2.14486	1.70164e-05	0.000302892	0.000252559	2172	tags=55%, list=11%, signal=49%	MUTYH/TDG/APEX2/MBD4/POLD2/PARP2/PCNA/PARP1/POLD1/HMGB1/NEIL3/LIG1/FEN1/POLD3/POLE3/POLE/POLE2/POLE4
KEGG_NUCLEOTIDE_EXCISION_REPAIR	44	-0.559341	-2.14179	2.34446e-05	0.000379377	0.000316334	1063	tags=41%, list=5%, signal=39%	POLD2/PCNA/RPA2/RPA1/RAD23B/POLD1/RFC2/GTF2H4/RFC4/LIG1/RFC5/POLD3/RFC3/POLE3/POLE/POLE2/POLE4/RAD23A
KEGG_PROGESTERONE_MEDIATED_OOCYTE_MATURATION	85	-0.45125	-1.97783	4.1559e-05	0.000616458	0.000514019	3881	tags=40%, list=20%, signal=32%	HSP90AB1/GNAI3/ADCY5/IGF1R/ADCY3/ADCY2/ARAF/PDE3B/RPS6KA1/MAPK14/CDC25C/RAF1/ANAPC11/FZR1/MAP2K1/MAPK1/CCNB1/MAD2L2/CCNB2/PLK1/MAD2L1/AKT2/PRKACA/AKT1/BUB1/CDK2/CCNA2/CDC23/HSP90AA1/PKMYT1/CDC25A/ANAPC5/CDK1/ANAPC7
KEGG_MISMATCH_REPAIR	23	-0.656449	-2.1013	5.29665e-05	0.000725234	0.000604719	1734	tags=74%, list=9%, signal=67%	MSH3/RPA4/RPA3/MSH6/MSH2/POLD2/PCNA/RPA2/RPA1/POLD1/RFC2/RFC4/LIG1/RFC5/EXO1/POLD3/RFC3
KEGG_RNA_POLYMERASE	28	-0.579206	-1.97859	0.000335821	0.00391075	0.00326088	4075	tags=64%, list=21%, signal=51%	POLR2F/POLR2H/POLR3H/POLR2L/POLR1E/POLR1B/POLR3A/POLR2K/POLR3B/POLR2E/POLR2A/POLR2I/POLR2D/POLR3F/POLR2C/POLR3K/POLR3G/POLR1A
KEGG_PATHOGENIC_ESCHERICHIA_COLI_INFECTION	56	-0.412266	-1.6558	0.00481673	0.0451251	0.0376265	2472	tags=30%, list=13%, signal=27%	YWHAQ/TUBA3E/TUBA3C/CDC42/ARPC1A/ACTB/ARPC5L/TUBA3D/ACTG1/NCL/TUBB6/TUBB/TUBA1A/TUBB4B/TUBA1C/TUBA1B/TUBB2A
KEGG_GAP_JUNCTION	90	-0.345146	-1.51484	0.00890002	0.0720092	0.0600432	4820	tags=38%, list=25%, signal=29%	PRKCA/PRKCB/GJA1/TUBB4A/HTR2B/EGFR/ITPR3/NRAS/GNAI3/ADCY5/TUBA4A/ADCY3/ADRB1/ADCY2/GRM5/GRB2/TUBA3E/TUBA3C/RAF1/MAP2K1/MAPK1/HRAS/PRKACA/TUBA3D/TUBB6/MAPK7/TUBB/TUBA1A/TUBB4B/TUBA1C/CDK1/TUBA1B/GNA11/TUBB2A
KEGG_NEUROACTIVE_LIGAND_RECEPTOR_INTERACTION	272	-0.2635	-1.37534	0.00933813	0.072269	0.0602598	7851	tags=49%, list=40%, signal=30%	HTR7/ADORA3/GNRHR/LHCGR/HCRTR1/CHRNA6/CHRM1/GABRA3/GLP2R/GPR50/MAS1/OPRL1/TRPV1/CHRNB4/CALCR/MLNR/GRIA1/CHRNG/P2RY10/FSHB/NMUR1/CYSLTR2/GRM6/THRB/PTGIR/GALR1/CHRNA4/CRHR1/HTR1D/GLP1R/AVPR1B/NPY4R/ADORA2B/CHRND/C5AR1/GRIK3/GLRA1/PRLR/C3AR1/TAAR9/CHRNA3/TSHR/FPR2/GH2/P2RY2/P2RY8/DRD2/PRSS1/GRM2/ADRA2C/F2RL3/HRH1/S1PR1/TACR1/HTR1B/GABRB3/SSTR2/PTGER3/P2RY13/PARD3/BDKRB1/VIPR1/OPRK1/GRM8/LHB/CHRM2/P2…
KEGG_SYSTEMIC_LUPUS_ERYTHEMATOSUS	132	-0.317082	-1.4861	0.0121224	0.0899081	0.0749678	5633	tags=37%, list=29%, signal=27%	H2BC9/C2/H4C7/H4-16/CD80/CD86/C7/C1QC/H3C12/H2AC7/H4C5/H3C11/H2BC15/H3C3/H2BC17/FCGR2B/HLA-DOA/H2AC13/H2AC1/H3C8/HLA-DPB1/CD28/H3C13/HLA-DRB3/H2BC10/H2BC6/CTSG/H4C3/H4C8/H2AC21/H4C9/H3-3B/H2AC20/IFNG/ACTN4/H2AZ2/H3C4/H4C6/H2AC14/FCGR1A/H4C2/H3C7/H2AZ1/SNRPD1/SNRPD3/SNRPB/H2AC17/MACROH2A1/H2AX
			up
			down

## Sheet: IGROV-1 GDR 6h vs GDR 0h
ID	setSize	ES	NES	pvalue	p.adjust	qvalues	rank	leading_edge	core_enrichment
KEGG_ENDOCYTOSIS	181	0.303693	1.66519	5.42677e-05	0.00482983	0.00417005	2946	tags=30%, list=15%, signal=26%	VPS36/TRAF6/CHMP2B/NEDD4L/RAB11FIP4/AP2M1/HSPA1A/HSPA1B/CBLB/EGFR/CHMP1B/VPS4B/RAB22A/HSPA8/STAM/PSD4/ITCH/ASAP2/ASAP1/CDC42/VTA1/ACAP2/WWP1/HSPA1L/CHMP4C/EPS15/PIKFYVE/NEDD4/VPS25/MET/PARD6B/GRK4/GIT2/CHMP5/DNAJC6/CHMP3/CLTCL1/SH3GL2/ARRB1/TSG101/RABEP1/SMAP2/ARFGAP3/PSD3/CXCR2/RAB5A/RET/RAB5C/CXCR4/SMURF2/SH3GL1/ARAP2/HLA-E/CHMP6/GRK2
KEGG_LYSOSOME	121	0.329422	1.71579	0.000463551	0.020628	0.0178101	4936	tags=44%, list=25%, signal=33%	SLC17A5/SGSH/NPC1/TPP1/LAMP2/MFSD8/ATP6V1H/CTSO/MCOLN1/ATP6V0A2/CD164/HEXA/FUCA1/GNS/CTNS/ENTPD4/SCARB2/GBA/AP4E1/AP1S3/LAPTM4A/GM2A/AP1S2/CLTCL1/IDS/CD68/GGA3/CTSD/NPC2/CLN3/LIPA/LAMP1/CTSB/NAGLU/PSAP/ATP6V0C/SMPD1/SUMF1/NEU1/GNPTG/IGF2R/MANBA/PPT1/LAPTM4B/AP3B2/GGA2/AP4B1/CD63/ARSB/M6PR/ATP6V0D1/ATP6V0B/AP3S1
KEGG_UBIQUITIN_MEDIATED_PROTEOLYSIS	134	0.29827	1.57089	0.00265717	0.0675681	0.0583379	3079	tags=33%, list=16%, signal=28%	TRAF6/UBE2K/NEDD4L/CDC23/CBLB/HERC4/WWP2/XIAP/FBXW11/UBE2W/CDC16/ITCH/ANAPC7/UBA6/WWP1/BIRC2/UBE2F/RCHY1/UBE2Q2/PML/NEDD4/PIAS4/UBE2H/UBE3C/ANAPC13/UBE2N/CUL4A/PIAS3/MID1/PIAS2/COP1/UBE2D3/UBE3B/UBE2D1/SMURF2/SYVN1/UBE2B/SIAH1/BIRC3/ANAPC10/TRIM37/HERC3/PPIL2/UBE2Q1
KEGG_EPITHELIAL_CELL_SIGNALING_IN_HELICOBACTER_PYLORI_INFECTION	68	0.355905	1.64946	0.00403907	0.0898693	0.0775927	4249	tags=44%, list=22%, signal=35%	PLCG1/EGFR/ATP6V0E1/ATP6V1H/ATP6V1C1/ATP6V0A2/IKBKB/ADAM10/MAPK8/CDC42/JUN/HBEGF/MET/ATP6V1B2/ATP6V1D/CASP3/ATP6V1A/RELA/CXCL1/CXCR2/RAC1/ATP6V1B1/ATP6V0C/F11R/ATP6V1E1/CHUK/IKBKG/JAM2/ATP6V1G1/CXCL8
KEGG_DNA_REPLICATION	36	-0.586298	-2.15546	3.31144e-05	0.00482983	0.00417005	6782	tags=75%, list=35%, signal=49%	RPA2/MCM4/MCM7/RFC5/RNASEH2A/POLD4/POLD3/POLD1/POLD2/MCM2/POLE2/MCM3/POLA2/PRIM1/RNASEH2C/RFC2/MCM6/POLE/PRIM2/FEN1/RFC4/RNASEH2B/RPA1/POLA1/RFC1/RFC3/PCNA
KEGG_SYSTEMIC_LUPUS_ERYTHEMATOSUS	132	-0.38228	-1.81113	0.000216376	0.0128383	0.0110845	6694	tags=50%, list=34%, signal=33%	HLA-DRA/HLA-DQA2/H3C10/ACTN2/H2BC3/H4C7/CD40LG/H4C15/H2BC18/H2BC10/H2AZ2/HLA-DMA/H2BC21/H2BC1/H2AB1/H2AC12/H2AB3/CTSG/H4C12/H3-3A/CD80/HLA-DRB5/H2AJ/FCGR2B/GRIN2B/H2AC19/SNRPD3/H2AC15/FCGR1A/FCGR2C/H3C8/H2BC13/HLA-DPA1/H2AC11/H2BW1/C2/HLA-DPB1/MACROH2A2/H3-3B/SNRPB/H2BC9/H2BC4/H4C9/H4C6/HLA-DQB1/H3C11/H2BC11/ELANE/HLA-DOB/H2AC20/CD28/H4C5/HLA-DOA/H4C1/C7/CD86/HLA-DQA1/H3C1/H3C14/MACROH2A1/FCGR2A/…
KEGG_NEUROACTIVE_LIGAND_RECEPTOR_INTERACTION	272	-0.291088	-1.52261	0.0011619	0.0413635	0.035713	6760	tags=43%, list=35%, signal=29%	TACR3/EDNRB/CHRNG/FSHB/GABRD/PTGER4/CNR1/DRD5/GPR50/CHRNA9/S1PR3/ADORA2A/MC1R/ADORA3/P2RY13/GRM7/CALCRL/P2RY11/HTR1F/GABRB3/GRIK4/THRB/GRM8/HTR1E/ADRA1D/GIPR/CALCR/LEP/F2/GRIK1/GRID2/SSTR2/PTGIR/CTSG/DRD3/GALR3/GRM3/CHRNB2/PTAFR/ADCYAP1R1/P2RX6/CHRM3/GRIN2B/OPRM1/S1PR1/HTR5A/MC2R/GPR35/GZMA/FPR1/LTB4R/PTH1R/GABRR2/CYSLTR2/GRID1/CHRNB4/CHRND/GRM4/HTR2B/TACR1/NTSR1/C5AR1/GABRA2/EDNRA/TSHR/TAAR9/NPY…
KEGG_HEDGEHOG_SIGNALING_PATHWAY	56	-0.428979	-1.72534	0.00188654	0.0559673	0.0483219	5061	tags=48%, list=26%, signal=36%	GAS1/WNT2B/GLI1/BMP8A/BMP6/BMP4/CSNK1G3/PTCH1/SMO/WNT7B/WNT11/WNT4/WNT8A/CSNK1A1/CSNK1G2/BMP5/WNT3/GSK3B/RAB23/PRKACA/BMP8B/CSNK1D/LRP2/GLI3/PRKX/CSNK1G1/CSNK1E
KEGG_PROSTATE_CANCER	89	-0.35966	-1.603	0.00712336	0.137536	0.118748	3013	tags=35%, list=15%, signal=30%	ERBB2/TCF7L1/CREB3L2/GSK3B/ATF4/MAPK1/IGF1/CREBBP/PIK3R1/CDK2/CCNE2/INSRR/MDM2/CREB3L3/PIK3R5/RB1/KRAS/CDKN1A/TCF7/LEF1/EP300/SOS1/PDPK1/BAD/SOS2/GRB2/CREB1/PTEN/E2F3/CCND1/E2F2
KEGG_AUTOIMMUNE_THYROID_DISEASE	51	-0.419995	-1.66678	0.00772676	0.137536	0.118748	6694	tags=55%, list=34%, signal=36%	HLA-DRA/IFNA8/HLA-A/HLA-DQA2/CD40LG/HLA-DMA/CD80/HLA-DRB5/TG/FASLG/IFNA6/HLA-F/HLA-DPA1/IL2/HLA-DPB1/TSHR/IL4/HLA-DQB1/IL5/HLA-DOB/TSHB/CD28/CTLA4/IFNA5/HLA-DOA/PRF1/CD86/HLA-DQA1
KEGG_MISMATCH_REPAIR	23	-0.520101	-1.68351	0.00860351	0.139221	0.120202	7133	tags=70%, list=37%, signal=44%	MSH3/RPA2/RFC5/MSH2/MLH1/POLD4/POLD3/POLD1/POLD2/EXO1/RFC2/RFC4/RPA1/RFC1/RFC3/PCNA
			up
			down

## Sheet: IGROV-1 GDR 24h vs GDR 0h
ID	setSize	ES	NES	pvalue	p.adjust	qvalues	rank	leading_edge	core_enrichment
KEGG_LYSOSOME	121	0.537364	2.38314	1.56364e-10	6.95821e-09	5.55505e-09	2921	tags=45%, list=15%, signal=39%	LAMP3/TPP1/HEXA/GBA/GNS/MCOLN1/NAGLU/SLC11A2/SMPD1/CTSD/NPC1/SLC17A5/DNASE2/MFSD8/AP3D1/ATP6AP1/GLB1/GNPTG/PSAP/CTNS/GAA/SGSH/ARSA/SCARB2/ATP6V1H/LAMP2/MANBA/ASAH1/CTSH/IGF2R/NPC2/NEU1/LIPA/ATP6V0A2/CLN3/ATP6V0A1/ABCA2/TCIRG1/FUCA1/ATP6V0C/AP3S2/CTSO/CTSA/CD164/CD63/MAN2B1/CD68/LAPTM4A/GGA1/ACP2/SORT1/LGMN/IDS/ATP6V0D1/LAMP1
KEGG_AMINO_SUGAR_AND_NUCLEOTIDE_SUGAR_METABOLISM	44	0.597291	2.16676	6.49537e-06	0.000115618	9.23026e-05	3709	tags=50%, list=19%, signal=41%	GFPT1/GMPPB/HEXA/GMPPA/AMDHD2/GALT/UGDH/PGM3/UGP2/FCSK/GALK2/PMM1/PMM2/GPI/GALE/GNPDA1/CYB5R3/HEXB/NANS/NAGK/MPI/CYB5R1
KEGG_AMINOACYL_TRNA_BIOSYNTHESIS	41	0.595207	2.14543	1.6563e-05	0.00026802	0.000213972	1159	tags=34%, list=6%, signal=32%	WARS1/AARS1/SARS1/GARS1/EPRS1/CARS1/YARS1/SEPSECS/MARS1/LARS1/PARS2/IARS1/TARS1/NARS1
KEGG_VALINE_LEUCINE_AND_ISOLEUCINE_DEGRADATION	44	0.558334	2.02543	7.25775e-05	0.000861253	0.000687576	3292	tags=50%, list=17%, signal=42%	ALDH6A1/HIBADH/BCKDHA/MCCC1/HADHB/DLD/ACAT1/HMGCL/BCKDHB/PCCB/AUH/DBT/MMUT/ACADS/HADHA/PCCA/ABAT/ALDH7A1/MCCC2/ALDH2/MCEE/ACADSB
KEGG_PROTEIN_EXPORT	23	0.658651	2.07249	0.000107344	0.0011942	0.000953384	2684	tags=57%, list=14%, signal=49%	SEC63/HSPA5/SEC11C/SEC61A1/OXA1L/SPCS2/SRP72/SRPRA/SRPRB/SRP19/SEC61A2/SRP54/SRP68
KEGG_SNARE_INTERACTIONS_IN_VESICULAR_TRANSPORT	38	0.519674	1.85321	0.00101217	0.00948242	0.00757023	3293	tags=42%, list=17%, signal=35%	VAMP4/VAMP2/BET1/STX5/STX16/STX7/SEC22B/BET1L/USE1/YKT6/GOSR1/STX12/GOSR2/STX17/VTI1B/VAMP7
KEGG_ENDOCYTOSIS	181	0.329311	1.54454	0.00185185	0.0149832	0.0119617	4475	tags=44%, list=23%, signal=34%	CBLB/RNF41/RAB5B/ARFGAP3/RAB22A/VPS28/EGFR/CHMP4A/SH3GLB2/PRKCZ/STAM2/CHMP4C/RAB5A/RAB11B/SMAP1/SH3KBP1/EEA1/TSG101/PARD6A/PLD1/EPS15/CHMP2B/RAB11FIP2/ARRB2/CHMP5/DNAJC6/VPS37A/USP8/AP2M1/HLA-E/VPS36/AP2A1/IGF1R/VPS37C/ACAP2/CHMP2A/SMURF1/ASAP3/HLA-A/SH3GLB1/AP2B1/GRK2/MDM2/AP2A2/PIKFYVE/RAB11FIP4/STAM/ARFGAP1/NEDD4/ARFGAP2/SMAP2/CHMP1B/ARAP1/RUFY1/ITCH/CHMP3/SNF8/MVB12A/STAMBP/DNM1/TRAF6/VPS37D/…
KEGG_GLYCINE_SERINE_AND_THREONINE_METABOLISM	31	0.522274	1.77005	0.00345073	0.0245692	0.0196147	3123	tags=42%, list=16%, signal=35%	PSPH/CTH/PSAT1/SHMT2/DLD/DMGDH/AMT/PIPOX/GCAT/ALAS1/CBS/GLYCTK/MAOA
KEGG_INOSITOL_PHOSPHATE_METABOLISM	54	0.432716	1.64874	0.00520913	0.0356625	0.0284709	4693	tags=48%, list=24%, signal=37%	ALDH6A1/INPP5J/MIOX/INPP5B/ISYNA1/INPPL1/PIK3C2B/PIK3CA/PLCG1/PTEN/PIK3C2A/PI4KB/PIKFYVE/INPP5E/PLCB1/INPP5K/PLCB4/SYNJ2/OCRL/PIP5K1C/PI4KA/INPP4B/PLCD3/PIP5K1B/PIP4K2C/PIK3CB
KEGG_OTHER_GLYCAN_DEGRADATION	16	0.617266	1.7888	0.00632743	0.0388835	0.0310424	3610	tags=62%, list=18%, signal=51%	HEXA/GBA/MAN2C1/GLB1/MANBA/NEU1/FUCA1/MAN2B1/HEXB/ENGASE
KEGG_PEROXISOME	78	0.387849	1.60644	0.00641729	0.0388835	0.0310424	2689	tags=31%, list=14%, signal=27%	IDH1/HSD17B4/EPHX2/ACOX1/ABCD4/PEX19/PEX10/HMGCL/PRDX5/PEX12/PEX1/MPV17/PHYH/PEX13/PEX14/ACOT8/AGPS/PEX2/PEX16/MLYCD/AMACR/GSTK1/PIPOX/PEX7
KEGG_VIBRIO_CHOLERAE_INFECTION	54	0.425331	1.6206	0.0065534	0.0388835	0.0310424	2968	tags=39%, list=15%, signal=33%	PDIA4/GNAS/SEC61A1/KDELR1/ATP6AP1/ATP6V1E2/ATP6V1H/KDELR2/PRKCA/ATP6V1C1/ATP6V0A2/SEC61A2/ATP6V0A1/ATP6V1G1/TCIRG1/ATP6V0C/PLCG1/ATP6V1F/ATP6V0D1/TJP1/ATP6V1B1
KEGG_GLYCOSYLPHOSPHATIDYLINOSITOL_GPI_ANCHOR_BIOSYNTHESIS	25	0.543722	1.75993	0.00852918	0.048974	0.0390981	2687	tags=44%, list=14%, signal=38%	PIGP/PIGA/PIGV/PIGO/PIGT/PIGK/PIGQ/PIGF/PIGH/PIGZ/PIGG
KEGG_VASOPRESSIN_REGULATED_WATER_REABSORPTION	44	0.419382	1.52137	0.0193267	0.0968054	0.077284	1746	tags=27%, list=9%, signal=25%	VAMP2/CREB3L4/RAB5B/CREB3L2/DYNC2LI1/DCTN4/GNAS/RAB5A/DYNC2H1/RAB11B/DCTN1/DYNC1H1
KEGG_ALPHA_LINOLENIC_ACID_METABOLISM	18	0.553216	1.66909	0.019435	0.0968054	0.077284	1959	tags=28%, list=10%, signal=25%	JMJD7-PLA2G4B/ACOX1/PLA2G12A/FADS2/PLA2G6
KEGG_N_GLYCAN_BIOSYNTHESIS	46	0.425577	1.57995	0.0195786	0.0968054	0.077284	2834	tags=37%, list=15%, signal=32%	DDOST/DPAGT1/ALG12/MAN1B1/GANAB/RPN1/MAN1A2/STT3A/MGAT4B/ALG5/ALG9/STT3B/ALG13/B4GALT1/ALG2/ALG3/RPN2
KEGG_CITRATE_CYCLE_TCA_CYCLE	30	0.465841	1.55949	0.0229192	0.107358	0.0857088	5200	tags=53%, list=27%, signal=39%	PCK2/IDH1/DLD/CS/PC/IDH3G/OGDHL/SUCLG1/ACO1/MDH2/OGDH/ACO2/SDHA/SDHB/DLAT/IDH2
KEGG_GLYCOSAMINOGLYCAN_DEGRADATION	20	0.529559	1.64081	0.0275221	0.123989	0.0989855	1183	tags=25%, list=6%, signal=24%	HEXA/GNS/NAGLU/GLB1/SGSH
KEGG_MTOR_SIGNALING_PATHWAY	52	0.38703	1.45766	0.0278626	0.123989	0.0989855	1680	tags=23%, list=9%, signal=21%	EIF4EBP1/VEGFA/MAPK3/VEGFB/RPS6KA2/MLST8/DDIT4/EIF4B/STRADA/TSC2/TSC1/RPTOR
KEGG_CELL_CYCLE	124	-0.561156	-2.59658	1e-10	5.93333e-09	4.73684e-09	2361	tags=47%, list=12%, signal=41%	RBL1/CDC27/CDC14B/ORC2/TTK/ESPL1/ANAPC7/PTTG2/YWHAQ/BUB1B/CDC45/BUB1/CDC20/MAD2L2/ANAPC1/RB1/CCNB1/CCNB2/CDC7/CDK6/MCM5/CUL1/SMAD3/SKP2/RAD21/SMC1A/PRKDC/CCNE1/SMC3/MCM4/CHEK2/MCM7/BUB3/MCM2/CHEK1/CCND3/MAD2L1/SKP1/PKMYT1/CDK1/ORC6/MCM6/YWHAH/MCM3/E2F2/PTTG1/RBX1/TFDP1/CCNA2/ORC1/CDC25A/WEE1/CDK2/DBF4/E2F3/CCND1/PCNA/CCNE2
KEGG_DNA_REPLICATION	36	-0.845574	-3.06775	1e-10	5.93333e-09	4.73684e-09	1463	tags=75%, list=7%, signal=70%	RNASEH2A/RFC1/RNASEH2C/RPA3/LIG1/MCM5/POLE3/MCM4/MCM7/PRIM2/MCM2/DNA2/POLE/RFC3/RFC5/POLA1/RFC2/POLA2/RFC4/MCM6/MCM3/POLD3/POLE2/RPA2/FEN1/RPA1/PCNA
KEGG_SPLICEOSOME	126	-0.635504	-2.93928	1e-10	5.93333e-09	4.73684e-09	2477	tags=58%, list=13%, signal=51%	U2AF1/SRSF10/HNRNPA1/AQR/DHX38/SF3A3/RBM17/SRSF6/NCBP2/TRA2B/LSM5/PRPF40A/PHF5A/DHX16/RBM8A/SF3B3/CHERP/SF3B5/PRPF38B/NCBP1/SRSF9/PRPF3/MAGOHB/SNRPD2/SNRPB2/PUF60/SNRPC/PRPF31/SNRNP40/HNRNPA3/SNRPE/SNRPA1/PRPF38A/LSM6/HNRNPU/LSM2/THOC3/LSM4/SRSF7/SART1/PRPF4/DDX5/HNRNPC/SNRPD3/U2SURP/SRSF1/USP39/DDX46/HNRNPM/LSM7/TCERG1/TXNL4A/SNRPB/EIF4A3/SNRPF/PPIH/ALYREF/RBM25/DHX15/SNU13/SF3A1/DDX23/HSPA2/SNR…
KEGG_OLFACTORY_TRANSDUCTION	373	-0.354833	-1.90937	1.11143e-09	3.95669e-08	3.1588e-08	9916	tags=64%, list=51%, signal=32%	OR4K13/OR8I2/OR52M1/OR13G1/OR51I2/OR7D4/OR5AP2/PRKG2/OR8D1/OR3A1/OR12D3/OR51A4/OR5K1/OR52E8/OR5B3/OR6C6/OR56A3/OR7A17/OR2A14/OR5H6/OR8U3/OR4K15/OR10A5/OR9K2/OR51F1/OR1I1/OR2H2/GUCA1B/OR5M1/CNGA3/OR6C75/OR1A1/OR7E24/OR4C16/OR52N1/OR10H3/OR5T2/OR2T27/OR4C11/OR8K3/OR4D5/OR4A47/OR5M3/OR5T1/OR10S1/OR2A5/OR4C12/OR13C8/OR10J1/OR51G2/OR2T2/OR4D10/OR6X1/OR5K2/CNGA4/OR4D6/PRKG1/OR6N1/OR2C1/OR52N2/OR5AK2/OR…
KEGG_MISMATCH_REPAIR	23	-0.76881	-2.46069	5.10434e-08	1.51429e-06	1.20892e-06	1436	tags=61%, list=7%, signal=56%	RFC1/RPA3/LIG1/MSH2/EXO1/RFC3/RFC5/RFC2/RFC4/MSH6/POLD3/RPA2/RPA1/PCNA
KEGG_OOCYTE_MEIOSIS	112	-0.459411	-2.07323	7.23055e-07	1.83863e-05	1.46786e-05	3340	tags=43%, list=17%, signal=36%	ANAPC11/CAMK2A/PPP2R5C/MAPK1/PPP2R1A/ITPR2/PRKACB/YWHAZ/RPS6KA1/PRKACA/CAMK2G/ADCY8/CDC27/SGO1/ESPL1/ANAPC7/PTTG2/YWHAQ/FBXO5/PPP2R5D/BUB1/CDC20/MAD2L2/ANAPC1/CCNB1/CCNB2/PPP2R5E/CUL1/SMC1A/CCNE1/SMC3/AURKA/PRKX/PPP1CA/MAD2L1/SKP1/PKMYT1/CALM1/CDK1/YWHAH/PTTG1/ADCY3/RBX1/CALM2/PPP1CC/CDK2/PPP2R1B/CCNE2
KEGG_PROTEASOME	44	-0.60208	-2.29825	1.05617e-06	2.34999e-05	1.8761e-05	5687	tags=77%, list=29%, signal=55%	PSME2/PSMB9/PSMD8/PSMC2/PSMA6/PSMB7/PSMA8/PSMA4/PSMD14/PSMD4/PSMD7/PSMC6/PSMB6/PSMA1/PSME4/PSMD13/POMP/PSMB1/PSMA3/PSMB3/PSMC5/PSMA5/PSMA7/PSMC3/PSMA2/PSMD2/SEM1/PSMC1/PSMD12/PSMD11/PSMB2/PSMD1/PSMB5/PSMD3
KEGG_PYRIMIDINE_METABOLISM	96	-0.465438	-2.04536	2.7553e-06	5.44937e-05	4.35047e-05	2972	tags=36%, list=15%, signal=31%	POLR1E/NME5/POLR2B/ITPA/POLR2J3/POLR1C/POLR2C/CTPS2/DCK/PNP/RRM1/POLR3H/POLR2E/UCK2/NME1/POLE3/PRIM2/UMPS/RRM2/POLE/POLR2F/POLR2K/TK1/PNPT1/POLR2H/POLA1/CTPS1/TYMS/POLA2/POLR3K/POLD3/POLR2L/DUT/POLE2/POLR2D
KEGG_PATHOGENIC_ESCHERICHIA_COLI_INFECTION	56	-0.521729	-2.0862	2.43155e-05	0.00036068	0.000287947	3128	tags=46%, list=16%, signal=39%	EZR/ARPC1A/ACTB/YWHAZ/TUBB7P/NCK2/ARPC2/CTTN/TUBA3C/YWHAQ/ARPC5L/ARPC4/TUBA3D/TUBB1/ARPC5/TUBA1A/ROCK2/TUBB2A/CTNNB1/TUBB6/WASL/TUBA1B/TUBA4A/TUBB4B/TUBA1C/TUBB
KEGG_RNA_DEGRADATION	57	-0.499691	-1.99866	5.30794e-05	0.00071169	0.000568174	2465	tags=46%, list=13%, signal=40%	PAPOLB/XRN1/ENO1/LSM5/MPHOSPH6/DCP2/HSPD1/WDR61/PATL1/EXOSC3/MTREX/EXOSC9/LSM6/EDC4/LSM2/LSM4/EXOSC2/CNOT6/PNPT1/EXOSC4/LSM7/PAPOLA/XRN2/CNOT9/DDX6/LSM3
KEGG_SYSTEMIC_LUPUS_ERYTHEMATOSUS	132	-0.388794	-1.81589	5.59756e-05	0.00071169	0.000568174	7254	tags=48%, list=37%, signal=31%	FCGR1A/HLA-DOA/MACROH2A2/H2BC7/C4A/TNF/H3-4/H2BC6/IFNG/HLA-DPA1/ELANE/HLA-DQA2/CD80/H2BC9/ACTN2/H4C12/H2BC11/C8B/H2AC15/CD40/H2AC11/H2BC4/H2BC14/HLA-DOB/HLA-DQA1/H2AC20/C1QA/H4C6/CD40LG/CD86/CD28/TRIM21/H3C7/H3C14/H2BC8/GRIN2B/C2/H2BC15/ACTN1/H4C4/HLA-DPB1/HLA-DRA/H3C11/H3C8/FCGR2A/H2AC12/HLA-DQB1/H4C1/H4C2/H4C5/H2BC13/H3C1/RO60/H2AC17/H2AZ1/H4C3/H3-3A/H3-3B/SNRPD3/SNRPB/H2AZ2/MACROH2A1/SNRPD1/H2…
KEGG_PURINE_METABOLISM	157	-0.343023	-1.65496	0.000314115	0.00328897	0.00262573	2972	tags=26%, list=15%, signal=22%	POLR1E/NME5/GART/POLR2B/ITPA/ADCY8/POLR2J3/POLR1C/NUDT5/PPAT/POLR2C/AK4/PFAS/DCK/PNP/RRM1/POLR3H/POLR2E/PDE5A/IMPDH1/PRPS2/NME1/HPRT1/POLE3/PDE7A/PRIM2/RRM2/POLE/POLR2F/POLR2K/PNPT1/POLR2H/POLA1/POLA2/POLR3K/POLD3/POLR2L/ADCY3/PRPS1/POLE2/POLR2D
KEGG_NUCLEOTIDE_EXCISION_REPAIR	44	-0.492667	-1.8806	0.000516121	0.00510386	0.00407464	1782	tags=36%, list=9%, signal=33%	ERCC3/RFC1/RPA3/LIG1/POLE3/POLE/RFC3/RFC5/RFC2/RFC4/POLD3/RBX1/POLE2/RPA2/RPA1/PCNA
KEGG_O_GLYCAN_BIOSYNTHESIS	29	-0.543178	-1.85838	0.00134143	0.0119387	0.00953121	4723	tags=52%, list=24%, signal=39%	GALNT15/GALNT9/ST6GALNAC1/ST3GAL1/GALNT2/GALNT7/GALNT14/B4GALT5/GCNT1/GALNT6/GALNT11/GALNT1/GALNT5/ST3GAL2/C1GALT1C1
KEGG_GAP_JUNCTION	90	-0.373735	-1.63273	0.00157576	0.0133564	0.010663	3160	tags=28%, list=16%, signal=23%	MAPK1/ITPR2/PRKACB/HRAS/TUBB7P/PRKACA/GNA11/ADCY8/TUBA3C/MAP3K2/KRAS/TUBA3D/CSNK1D/TUBB1/TUBA1A/TUBB2A/PRKX/TUBB6/CDK1/ADCY3/TUBA1B/TUBA4A/TUBB4B/TUBA1C/TUBB
KEGG_HOMOLOGOUS_RECOMBINATION	28	-0.53752	-1.82147	0.0025234	0.0195289	0.0155908	1635	tags=39%, list=8%, signal=36%	RAD54L/RPA3/SEM1/RAD51/BLM/EME1/RAD51C/XRCC2/POLD3/RPA2/RPA1
KEGG_PROGESTERONE_MEDIATED_OOCYTE_MATURATION	85	-0.379179	-1.64538	0.00275965	0.0204674	0.0163401	5472	tags=47%, list=28%, signal=34%	ADCY6/CDC25B/ADCY7/ADCY9/MAPK9/CPEB1/RPS6KA3/RAF1/CDC23/CDC26/MAPK13/SPDYA/IGF1/ANAPC11/MAPK1/PRKACB/RPS6KA1/AKT1/PIK3R1/PRKACA/ADCY8/CDC27/ANAPC7/BUB1/KRAS/MAD2L2/ANAPC1/CCNB1/CCNB2/MAPK14/HSP90AB1/PRKX/MAD2L1/PKMYT1/CDK1/HSP90AA1/ADCY3/CCNA2/CDC25A/CDK2
KEGG_RNA_POLYMERASE	28	-0.508671	-1.72371	0.00617253	0.0388835	0.0310424	3459	tags=50%, list=18%, signal=41%	POLR3G/POLR1E/POLR2B/POLR2J3/POLR1C/POLR2C/POLR3H/POLR2E/POLR2F/POLR2K/POLR2H/POLR3K/POLR2L/POLR2D
KEGG_NEUROACTIVE_LIGAND_RECEPTOR_INTERACTION	272	-0.266281	-1.38143	0.00961884	0.0535048	0.0427153	8528	tags=57%, list=44%, signal=33%	GPR35/GRM3/FPR3/GHSR/DRD3/GABRB3/GLRA2/AVPR1A/GRID2/AVPR1B/GABBR2/GRIN3B/NPBWR2/GRIK3/P2RX1/CHRM1/GLRA1/GABRD/CHRNA9/HCRTR2/GRM5/HTR7/TACR3/CHRNA4/HRH2/TSHR/PRLR/P2RY14/SSTR1/P2RY13/GLP2R/PTGIR/FPR1/GRIA4/CSH1/GABRB1/HTR5A/NPBWR1/EDNRB/PTGER3/RXFP1/GALR2/EDNRA/CHRNA6/PRL/TAAR9/ADORA3/S1PR2/SSTR2/CHRM5/P2RY8/ADRA1D/AGTR2/GRM7/MCHR2/VIPR1/ADORA2A/GRIA3/CHRM2/P2RX6/GRIN2C/LEP/F2R/GHR/OPRK1/P2RX7/GRM…
KEGG_BASE_EXCISION_REPAIR	33	-0.461446	-1.63236	0.0150664	0.0812671	0.0648791	2829	tags=42%, list=14%, signal=36%	OGG1/NEIL2/NEIL3/APEX2/LIG1/POLE3/POLE/POLD3/HMGB1/POLE2/UNG/PARP1/FEN1/PCNA
KEGG_PATHWAYS_IN_CANCER	325	-0.236868	-1.25004	0.0224413	0.107358	0.0857088	3319	tags=25%, list=17%, signal=21%	DAPK2/FZD9/WNT5A/E2F1/BRCA2/DAPK3/WNT7A/LAMA5/RXRG/MAPK1/FGFR3/RALB/HRAS/JUN/EGLN2/FN1/CKS1B/KIT/KLK3/AKT1/PIK3R1/STAT3/HDAC1/RAC1/COL4A6/RALA/RAC3/LAMC1/RASSF5/NKX3-1/FGF16/TRAF2/CUL2/RALGDS/ELOC/ARNT2/APPL1/BIRC3/TCF7/RALBP1/FGF9/FADD/TRAF4/KRAS/NFKBIA/EGLN3/BAD/JAK1/RASSF1/COL4A1/RB1/CDK6/CBL/BID/SMAD3/SKP2/MSH2/PAX8/RAD51/CCNE1/FZD5/WNT10B/CRK/RXRA/STK4/HSP90AB1/CTNNB1/GLI2/WNT7B/MSH6/TPR/E2F…
			up
			down

## Sheet: IGROV-1 GDS 6h vs GDS 0h
ID	setSize	ES	NES	pvalue	p.adjust	qvalues	rank	leading_edge	core_enrichment
KEGG_ENDOCYTOSIS	181	0.328963	1.72682	3.86931e-05	0.00688737	0.00610944	4063	tags=38%, list=21%, signal=30%	NEDD4L/VPS36/EGFR/CHMP2B/CHMP1B/ASAP1/EEA1/RAB11FIP4/ACAP2/CHMP5/STAM/RAB22A/PARD6B/TRAF6/RABEP1/RAB11FIP1/ASAP2/WWP1/PSD3/CDC42/RAB31/ARRB1/MET/VTA1/ITCH/SMAP1/NEDD4/PSD4/IGF1R/HSPA8/GIT2/EPS15/ARAP2/AP2M1/HSPA1A/SMURF2/CXCR2/HSPA1B/RAB5B/GRK4/PIKFYVE/HLA-A/GRK7/CLTCL1/VPS25/CHMP4C/ARFGAP3/DAB2/DNAJC6/TSG101/RAB5A/EHD1/VPS4B/HGS/HLA-G/IL2RA/VPS37C/ARF6/HLA-C/STAMBP/CXCR4/ARAP1/CHMP4B/CSF1R/AP2B1…
KEGG_LYSOSOME	121	0.361555	1.80776	8.39498e-05	0.00747153	0.00662761	3434	tags=36%, list=18%, signal=29%	SLC17A5/NPC1/SGSH/SCARB2/TPP1/ENTPD4/LAMP2/ATP6V1H/GNS/CD68/LAPTM4A/ATP6V0A2/CTNS/AP1S2/CTSO/SLC11A2/CD63/AP1S3/AP4M1/HEXA/IDS/IGF2R/MANBA/GGA2/MFSD8/CD164/NPC2/GBA/MCOLN1/CLTCL1/NEU1/CTSD/LAMP1/M6PR/ATP6V0A4/CLN3/ATP6V0A1/PSAP/GNPTG/SUMF1/AP4E1/AP1S1/CTSB
KEGG_EPITHELIAL_CELL_SIGNALING_IN_HELICOBACTER_PYLORI_INFECTION	68	0.426511	1.90767	0.000205164	0.00912979	0.00809857	2855	tags=43%, list=15%, signal=37%	EGFR/PLCG1/ATP6V1C1/JUN/ATP6V1H/ATP6V0E1/MAPK8/ATP6V0A2/HBEGF/CDC42/MET/CXCL1/CASP3/IKBKB/ATP6V1G1/ADAM10/RAC1/TJP1/MAPK12/ATP6V1D/CXCR2/ATP6V1A/ATP6V1B2/CHUK/CXCL8/ADAM17/RELA/ATP6V0A4/ATP6V0A1
KEGG_CELL_CYCLE	124	-0.397259	-1.78734	0.000172965	0.00912979	0.00809857	3579	tags=38%, list=18%, signal=31%	ORC3/CCNB2/CDK6/CDK1/ANAPC5/ANAPC11/CDC20/TGFB3/CCNA2/PKMYT1/CUL1/CHEK2/E2F3/TP53/PLK1/CDK2/ORC4/ANAPC2/HDAC2/CDKN1A/ORC1/YWHAH/MAD2L2/MDM2/CCND3/RB1/TTK/ESPL1/RBL2/ZBTB17/PCNA/CDKN2C/E2F2/CDC23/CDC14B/CDC25C/CCND1/CREBBP/DBF4/CDKN2D/STAG2/CDC27/RAD21/EP300/SMC3/SMC1A/PRKDC
KEGG_SYSTEMIC_LUPUS_ERYTHEMATOSUS	132	-0.380639	-1.72641	0.000587218	0.0194994	0.017297	4759	tags=33%, list=24%, signal=25%	GRIN2B/FCGR3B/H3C4/CD86/H4C7/C2/C9/FCGR2A/H2AJ/H2AC19/HLA-DOA/H2BC12/HLA-DQB1/H3C14/H3C7/H3C2/H2AB1/H2BC13/H3-3A/SNRPD3/C1QB/H4C1/C4A/H3C10/H3-3B/H4C15/CTSG/H2AC4/H4C9/H3C1/H2AC12/H2AZ2/H2AC7/H2AC11/MACROH2A1/H4C5/H2AC15/FCGR1A/H4C2/H2AC20/H2AC17/RO60/H4C3/H2AX
KEGG_HEDGEHOG_SIGNALING_PATHWAY	56	-0.476194	-1.85222	0.000657284	0.0194994	0.017297	3973	tags=39%, list=20%, signal=31%	GLI1/RAB23/IHH/WNT2/WNT8A/CSNK1G2/BMP8B/WNT5A/DHH/WNT7B/CSNK1G3/GLI3/SMO/CSNK1D/PRKACB/CSNK1A1/GAS1/PRKACA/PTCH1/PRKX/CSNK1E/CSNK1G1
KEGG_WNT_SIGNALING_PATHWAY	150	-0.348845	-1.61728	0.00256909	0.0653282	0.0579493	3686	tags=33%, list=19%, signal=27%	SFRP4/PPP2R1A/DKK4/ROCK2/WNT2/TCF7L2/WNT8A/PPP2R5D/NFATC1/CUL1/TP53/CHD8/FZD9/FZD5/NFATC2/DKK2/WNT5A/WNT7B/PRICKLE1/PPARD/FZD1/MAPK9/CXXC4/CCND3/TBL1Y/CAMK2G/NFATC3/PPP2R5A/LRP6/NFAT5/PRKACB/CSNK1A1/PRKACA/FZD7/PPP2R5C/CTBP2/AXIN2/CSNK2A2/PRKX/FZD2/TBL1X/NKD1/CCND1/CREBBP/TBL1XR1/ROCK1/CSNK1E/VANGL1/EP300/PPP2R5E
KEGG_CHRONIC_MYELOID_LEUKEMIA	73	-0.411474	-1.69761	0.0044318	0.0920914	0.0816896	2692	tags=37%, list=14%, signal=32%	TGFB3/E2F3/TP53/IKBKG/MAPK1/CRK/PIK3R1/HDAC2/CDKN1A/BCR/TGFBR1/MDM2/RB1/SOS2/SHC3/GRB2/BCL2L1/PIK3R3/SOS1/MECOM/CTBP2/E2F2/BAD/CCND1/KRAS/PTPN11/CBL
KEGG_OOCYTE_MEIOSIS	112	-0.355459	-1.57605	0.00465631	0.0920914	0.0816896	4469	tags=41%, list=23%, signal=32%	PPP3CA/ADCY3/CALM3/ADCY2/PPP1CA/PPP3CB/ADCY8/PPP2R1A/CCNB2/CALML3/CDK1/ADCY6/ANAPC5/PPP2R5D/ANAPC11/CDC20/FBXO5/PKMYT1/CUL1/PLK1/CDK2/MAPK1/ANAPC2/YWHAH/FBXO43/MAD2L2/PPP1CC/IGF1/REC8/PGR/ESPL1/AURKA/CAMK2G/PPP2R5A/PRKACB/PRKACA/PPP2R5C/CDC23/CALM1/PRKX/CDC25C/CDC27/ITPR2/SMC3/PPP2R5E/SMC1A
			down
			up

## Sheet: IGROV-1 GDS 24h vs GDS 0h
ID	setSize	ES	NES	pvalue	p.adjust	qvalues	rank	leading_edge	core_enrichment
KEGG_LYSOSOME	121	0.573336	2.5111	1e-10	3.56e-09	2.82105e-09	3074	tags=49%, list=16%, signal=41%	TPP1/HEXA/GNS/GBA/LAMP3/MCOLN1/NPC1/CTSD/NAGLU/ARSA/AP3D1/SLC11A2/MFSD8/CD68/SLC17A5/DNASE2/ATP6AP1/PSAP/GNPTG/LAMP2/CD63/SMPD1/MANBA/SCARB2/ASAH1/ACP2/NEU1/CTNS/ATP6V1H/GLB1/IGF2R/SGSH/CTSO/CTSH/IDS/GAA/CTSB/NPC2/MAN2B1/ATP6V0D1/LAPTM4A/AP4S1/ENTPD4/TCIRG1/CLN3/LAMP1/ATP6V0A2/AP3S2/ABCA2/LIPA/HEXB/CTSA/AP1G1/ATP6V0A1/ATP6V0C/ATP6V0B/SORT1/NAGPA/FUCA1
KEGG_AMINOACYL_TRNA_BIOSYNTHESIS	41	0.637798	2.27521	8.52286e-07	1.68563e-05	1.33575e-05	2110	tags=44%, list=11%, signal=39%	AARS1/WARS1/SARS1/EPRS1/GARS1/SEPSECS/YARS1/CARS1/MARS1/LARS1/IARS1/CARS2/NARS1/PARS2/WARS2/TARS1/HARS2/SARS2
KEGG_AMINO_SUGAR_AND_NUCLEOTIDE_SUGAR_METABOLISM	44	0.604577	2.18211	6.71049e-06	9.95389e-05	7.88777e-05	2724	tags=43%, list=14%, signal=37%	GFPT1/GMPPB/HEXA/GMPPA/AMDHD2/PGM3/UGDH/GALK2/GALT/UGP2/PMM1/FCSK/GALE/NANS/GPI/PMM2/GNPDA1/HEXB/NAGK
KEGG_PROTEIN_EXPORT	23	0.692548	2.16695	3.25693e-05	0.000395793	0.000313639	1403	tags=52%, list=7%, signal=48%	SEC63/HSPA5/SEC61A1/SEC11C/SPCS2/SRPRB/SRP72/OXA1L/SRPRA/SEC61A2/SRP19/SRP54
KEGG_OTHER_GLYCAN_DEGRADATION	16	0.740749	2.13337	0.000171509	0.00165138	0.00130861	3620	tags=75%, list=19%, signal=61%	HEXA/GBA/MAN2C1/MANBA/NEU1/GLB1/MAN2B1/FUCA2/HEXB/FUCA1/MAN2B2/ENGASE
KEGG_SNARE_INTERACTIONS_IN_VESICULAR_TRANSPORT	38	0.554088	1.95695	0.000423859	0.00377234	0.00298932	3278	tags=47%, list=17%, signal=39%	VAMP4/SEC22B/BET1/USE1/BET1L/STX16/STX5/STX7/VAMP2/VTI1B/GOSR2/VAMP7/STX12/STX6/YKT6/SNAP23/BNIP1/STX17
KEGG_VALINE_LEUCINE_AND_ISOLEUCINE_DEGRADATION	44	0.516635	1.8647	0.000726428	0.00587746	0.00465748	4185	tags=55%, list=21%, signal=43%	ALDH6A1/BCKDHA/HIBADH/MCCC1/HADHB/BCKDHB/PCCB/ACAT1/DLD/DBT/HMGCL/PCCA/MMUT/AUH/MCCC2/ALDH2/ACADS/ALDH7A1/HADHA/ACADSB/MCEE/IVD/ABAT/EHHADH
KEGG_ENDOCYTOSIS	181	0.328231	1.52112	0.00297092	0.0220343	0.0174607	4374	tags=41%, list=22%, signal=32%	CBLB/ARFGAP3/RAB5B/PRKCZ/EGFR/VPS28/RAB22A/CHMP4A/RNF41/RAB5A/SMAP1/STAM2/SH3GLB2/CHMP5/CHMP2B/EEA1/AP2B1/ARFGAP1/TSG101/ACAP2/RAB11FIP2/VPS36/PARD6A/PLD1/ITCH/PIKFYVE/RAB11B/SH3GLB1/EPS15/CHMP1B/CHMP4C/VPS37A/AP2M1/DNAJC6/USP8/RABEP1/SNF8/PIP5K1B/CHMP2A/HLA-A/NEDD4/ARFGAP2/TRAF6/AP2A1/STAM/MVB12A/RAB11FIP1/SMAP2/HLA-E/IGF1R/GRK2/MDM2/SH3KBP1/RAB11FIP4/EPN1/VPS37C/AP2A2/STAMBP/ARRB2/SMURF1/CHMP3/…
KEGG_N_GLYCAN_BIOSYNTHESIS	46	0.461753	1.69782	0.00325269	0.0231591	0.018352	2429	tags=35%, list=12%, signal=31%	DPAGT1/RPN1/DDOST/ALG12/MAN1B1/ALG5/STT3A/MAN1A2/STT3B/GANAB/MGAT4B/ALG2/ALG13/ALG9/RPN2/B4GALT3
KEGG_VIBRIO_CHOLERAE_INFECTION	54	0.441856	1.66354	0.00510942	0.0336844	0.0266925	3657	tags=44%, list=19%, signal=36%	PDIA4/SEC61A1/KDELR1/KDELR2/ATP6V1G1/ATP6AP1/PRKCA/ATP6V1H/SEC61A2/GNAS/ATP6V1E2/ATP6V0D1/ATP6V1C1/TJP1/TCIRG1/ATP6V1F/ATP6V0A2/ATP6V0A1/ATP6V0C/ATP6V0B/ATP6V1E1/KDELR3/ERO1A/ARF1
KEGG_GLYCINE_SERINE_AND_THREONINE_METABOLISM	31	0.48667	1.63491	0.0119821	0.0710936	0.0563367	4109	tags=45%, list=21%, signal=36%	PSPH/SHMT2/PSAT1/CTH/DMGDH/DLD/AMT/GLYCTK/GCAT/ALAS1/PIPOX/MAOA/CBS/SARDH
KEGG_GLYCOSAMINOGLYCAN_DEGRADATION	20	0.562463	1.72751	0.0135027	0.0775314	0.0614382	1493	tags=30%, list=8%, signal=28%	HEXA/GNS/NAGLU/GLB1/SGSH/IDS
KEGG_INOSITOL_PHOSPHATE_METABOLISM	54	0.40639	1.53002	0.0148557	0.0826347	0.0654822	5283	tags=56%, list=27%, signal=41%	ALDH6A1/INPP5J/INPP5B/MIOX/INPPL1/PI4KB/PIKFYVE/ISYNA1/PIP5K1B/PIK3CA/INPP5K/PIK3C2A/PIP4K2C/SYNJ1/PI4KA/INPP4A/PLCB4/OCRL/PTEN/CDIPT/SYNJ2/ITPKA/INPP4B/PIK3C2B/PLCG1/PIK3CB/INPP5E/PIP4K2A/PIP5K1A/PLCD4
KEGG_ALANINE_ASPARTATE_AND_GLUTAMATE_METABOLISM	32	0.465708	1.57214	0.0210469	0.106039	0.0840282	988	tags=19%, list=5%, signal=18%	GFPT1/ASNS/ASL/GPT2/GOT1/GLUD1
KEGG_MTOR_SIGNALING_PATHWAY	52	0.408987	1.52715	0.0215424	0.106039	0.0840282	3980	tags=42%, list=20%, signal=34%	EIF4EBP1/VEGFA/TSC1/VEGFB/RPS6KA2/DDIT4/TSC2/MAPK3/EIF4B/STRADA/MLST8/ULK3/PDPK1/PIK3CA/AKT2/RICTOR/RPS6KB1/PRKAA1/HIF1A/MTOR/RPS6/RPTOR
KEGG_GLYCOSYLPHOSPHATIDYLINOSITOL_GPI_ANCHOR_BIOSYNTHESIS	25	0.498182	1.60113	0.0295178	0.138267	0.109567	3529	tags=44%, list=18%, signal=36%	PIGP/PIGA/PIGT/PIGO/PIGV/PIGK/PIGQ/PIGG/PIGB/PIGF/PIGZ
KEGG_CITRATE_CYCLE_TCA_CYCLE	30	0.459969	1.52657	0.0328281	0.149831	0.11873	6033	tags=67%, list=31%, signal=46%	PCK2/IDH1/DLD/SUCLG1/MDH2/SUCLG2/IDH3G/PC/OGDHL/ACO2/CS/SDHB/ACO1/PCK1/IDH2/PDHA1/OGDH/SUCLA2/MDH1/PDHB
KEGG_CELL_CYCLE	124	-0.584448	-2.72701	1e-10	3.56e-09	2.82105e-09	1586	tags=45%, list=8%, signal=42%	TTK/CREBBP/RBL1/RB1/MCM5/CDC45/ANAPC11/CDC20/BUB1/ESPL1/CUL1/CDC27/HDAC1/MAD2L2/ANAPC7/BUB1B/CHEK1/PTTG2/SKP1/CCNB2/CCNB1/MCM2/BUB3/YWHAH/ANAPC1/MCM7/ORC6/MCM4/SMAD3/PRKDC/PKMYT1/CHEK2/CCND3/RAD21/CDC7/SKP2/RBX1/MAD2L1/E2F2/CDK1/ORC1/SMC1A/E2F3/SMC3/CCNA2/MCM3/MCM6/CDC25A/CDK2/PTTG1/WEE1/TFDP1/DBF4/CCND1/CCNE2/PCNA
KEGG_DNA_REPLICATION	36	-0.844514	-3.08731	1e-10	3.56e-09	2.82105e-09	1494	tags=75%, list=8%, signal=69%	MCM5/RNASEH2A/RNASEH2C/RFC1/LIG1/POLE3/MCM2/PRIM2/RFC2/MCM7/MCM4/DNA2/RFC5/RPA3/RFC4/RFC3/POLE/POLD3/POLA1/POLA2/POLE2/MCM3/MCM6/FEN1/RPA2/PCNA/RPA1
KEGG_OLFACTORY_TRANSDUCTION	373	-0.400421	-2.17048	1e-10	3.56e-09	2.82105e-09	9852	tags=73%, list=50%, signal=37%	OR13C2/OR2J2/OR4D5/OR4K17/OR2F2/OR10S1/OR52J3/OR7E24/OR8B4/OR5M1/OR11H4/OR6C4/OR2AE1/OR51B4/OR2AT4/OR52I2/OR51I1/PRKG2/OR56B1/OR13A1/OR2T34/OR4F15/OR7D2/OR10H3/OR1M1/OR10H4/OR5K2/OR51B2/OR52B4/CLCA2/OR5M3/OR8J3/OR6Y1/OR6A2/OR6K2/OR7G3/OR6K3/OR6X1/GUCA1B/OR52K2/OR2T6/CAMK2B/OR1J4/OR13D1/OR8G5/OR7A17/OR8G1/OR4A15/OR6M1/OR7G2/OR2A12/CNGA3/OR2M5/OR1A1/OR52N2/OR10G2/OR4D2/OR5I1/OR10H1/OR8U3/OR52N1/OR1…
KEGG_SPLICEOSOME	126	-0.642382	-2.9943	1e-10	3.56e-09	2.82105e-09	2275	tags=56%, list=12%, signal=50%	WBP11/SF3A3/RBM17/NCBP2/HNRNPA3/SART1/HNRNPK/PHF5A/PUF60/PRPF38B/SF3B5/CHERP/THOC1/CDC5L/RBM8A/NCBP1/SNRPD2/SNRPA1/SNRPB2/SNRNP70/SF3B3/SRSF9/LSM5/PRPF40A/PRPF38A/SRSF6/PRPF31/AQR/LSM4/PRPF3/U2SURP/PRPF4/THOC3/SNRPC/SNRNP40/SNU13/HNRNPC/LSM7/SNRPE/HNRNPU/LSM6/LSM2/TXNL4A/EIF4A3/SNRPB/SNRPD3/HNRNPM/USP39/RBM25/SRSF7/DDX5/HSPA1B/HSPA1A/SRSF1/SF3A1/DDX23/HSPA2/ALYREF/DDX46/SRSF3/PPIH/TCERG1/SNRPF/SN…
KEGG_OOCYTE_MEIOSIS	112	-0.518706	-2.36649	5.60819e-10	1.66376e-08	1.31842e-08	3399	tags=49%, list=17%, signal=41%	YWHAZ/PGR/AR/PPP2R1A/RPS6KA1/CAMK2G/YWHAQ/CDC25C/CAMK2A/PRKACA/PPP2R5E/PRKACB/CDC23/PPP2R5C/ADCY9/FBXO5/IGF1/CCNE1/FBXO43/MAPK1/ANAPC11/CALM3/PPP2R5D/CDC20/SGO1/BUB1/ESPL1/ITPR2/CUL1/CDC27/MAD2L2/ANAPC7/PTTG2/SKP1/CCNB2/CCNB1/PPP1CA/YWHAH/ANAPC1/PKMYT1/CALM1/RBX1/PRKX/MAD2L1/AURKA/ADCY3/CDK1/SMC1A/SMC3/PPP2R1B/PPP1CC/CDK2/PTTG1/CALM2/CCNE2
KEGG_MISMATCH_REPAIR	23	-0.78294	-2.51583	2.9284e-08	7.44651e-07	5.90084e-07	1023	tags=61%, list=5%, signal=58%	EXO1/RFC1/MSH2/LIG1/RFC2/MSH6/RFC5/RPA3/RFC4/RFC3/POLD3/RPA2/PCNA/RPA1
KEGG_PROTEASOME	44	-0.624122	-2.39243	1.75352e-07	3.90157e-06	3.09173e-06	2713	tags=50%, list=14%, signal=43%	PSMC2/PSMC5/POMP/PSMA1/PSMC6/PSMC3/PSMD2/PSMB3/PSMA5/PSMB1/PSMA3/PSMA7/PSMC1/PSME4/SEM1/PSMD12/PSMA2/PSMB2/PSMD11/PSMD3/PSMD1/PSMB5
KEGG_SYSTEMIC_LUPUS_ERYTHEMATOSUS	132	-0.430422	-2.03378	1.07157e-06	1.9074e-05	1.51148e-05	6844	tags=49%, list=35%, signal=32%	CTSG/H2AC7/MACROH2A2/CD40/ACTN3/C1QA/H2BC12/H3C10/H4-16/HLA-DPA1/HLA-DQA1/FCGR1A/FCGR2B/CD86/H4C4/H3C11/H2AC4/CD80/H2BC6/H3C2/H2BC8/FCGR2A/H2BC18/ACTN2/H3C7/HLA-DRA/H2AC19/H4C14/H3C12/ACTN1/H2BC15/H2AC12/H2BC11/H3C14/H4C9/H4C1/H2BC4/TRIM21/H3-4/H2BC9/GRIN2B/CD28/IL10/HLA-DQB1/HLA-DOB/H3C8/H2AC11/H4C5/H2AC20/H4C2/H3C1/RO60/H2BC13/H2AC15/H3-3B/H2AC17/H2AZ1/H3-3A/H4C3/SNRPB/SNRPD3/MACROH2A1/H2AZ2/SN…
KEGG_PYRIMIDINE_METABOLISM	96	-0.454871	-2.02129	5.84555e-06	9.45916e-05	7.49572e-05	1880	tags=30%, list=10%, signal=27%	POLR2A/PNP/UCK2/POLR3H/PNPT1/RRM1/POLR2E/CTPS2/DCK/NME1/POLE3/POLR2K/PRIM2/CTPS1/POLR2F/POLE/POLD3/UMPS/TK1/RRM2/POLA1/TYMS/POLR2H/POLR3K/POLA2/POLE2/DUT/POLR2L/POLR2D
KEGG_PROGESTERONE_MEDIATED_OOCYTE_MATURATION	85	-0.453618	-1.97624	1.78775e-05	0.000244784	0.000193974	2899	tags=35%, list=15%, signal=30%	RPS6KA1/CDC25C/PRKACA/PIK3R1/PRKACB/CDC23/ADCY9/IGF1/MAPK1/MAPK14/AKT1/ANAPC11/BUB1/CDC27/MAD2L2/ANAPC7/CCNB2/KRAS/CCNB1/ANAPC1/PKMYT1/PRKX/MAD2L1/ADCY3/CDK1/HSP90AB1/CCNA2/HSP90AA1/CDC25A/CDK2
KEGG_NUCLEOTIDE_EXCISION_REPAIR	44	-0.544799	-2.08837	3.33534e-05	0.000395793	0.000313639	989	tags=36%, list=5%, signal=35%	RFC1/LIG1/POLE3/ERCC3/RFC2/RFC5/RPA3/RFC4/RFC3/POLE/POLD3/RBX1/POLE2/RPA2/PCNA/RPA1
KEGG_RNA_DEGRADATION	57	-0.489549	-1.97611	9.96566e-05	0.00110868	0.000878551	2126	tags=42%, list=11%, signal=38%	XRN1/ENO1/DCP2/WDR61/MTREX/C1D/MPHOSPH6/PNPT1/LSM5/HSPD1/DDX6/LSM4/EXOSC2/LSM7/EXOSC9/LSM6/CNOT6/LSM2/EDC4/XRN2/CNOT9/EXOSC4/PAPOLA/LSM3
KEGG_HOMOLOGOUS_RECOMBINATION	28	-0.598812	-2.04837	0.000150641	0.0015773	0.0012499	2087	tags=46%, list=11%, signal=42%	RAD54L/RAD51/RAD54B/NBN/BLM/SEM1/EME1/RPA3/POLD3/RAD51C/XRCC2/RPA2/RPA1
KEGG_PATHOGENIC_ESCHERICHIA_COLI_INFECTION	56	-0.485775	-1.96149	0.000176271	0.00165138	0.00130861	3033	tags=46%, list=16%, signal=39%	CDC42/ARPC1A/ACTG1/YWHAQ/TUBA3D/TUBB8/TUBB7P/TUBA3C/TUBA1A/ARPC5L/ARPC4/WASL/ROCK1/ARPC5/TUBB2A/TUBB1/CTNNB1/EZR/TUBB6/ACTB/TUBA1B/ROCK2/TUBA1C/TUBA4A/TUBB/TUBB4B
KEGG_GAP_JUNCTION	90	-0.395389	-1.74445	0.000453323	0.00384245	0.00304487	5412	tags=49%, list=28%, signal=36%	ADCY2/HTR2C/PLCB1/MAP2K1/ADCY6/RAF1/GUCY1A2/DRD1/GUCY1A1/PDGFRA/TUBA8/ADCY8/TUBA3E/GNA11/GUCY1B1/GRM1/PDGFB/HTR2A/MAP3K2/TUBA3D/TUBB8/PRKACA/TUBB7P/PRKACB/ADCY9/TUBA3C/TUBA1A/DRD2/HRAS/MAPK1/ITPR2/TUBB2A/TUBB1/TUBB6/CSNK1D/KRAS/TUBA1B/PRKX/ADCY3/CDK1/TUBA1C/TUBA4A/TUBB/TUBB4B
KEGG_O_GLYCAN_BIOSYNTHESIS	29	-0.532908	-1.83745	0.0014784	0.0114415	0.00906659	5737	tags=62%, list=29%, signal=44%	GALNT5/GALNT9/B3GNT6/GALNT2/ST3GAL1/GALNTL6/GALNT6/GALNT7/GALNT10/GALNT3/GALNT16/GALNT14/B4GALT5/ST3GAL2/GALNT1/GCNT1/GALNT11/C1GALT1C1
KEGG_BASE_EXCISION_REPAIR	33	-0.474213	-1.68863	0.00635491	0.040399	0.0320134	909	tags=30%, list=5%, signal=29%	LIG1/POLE3/POLE/POLD3/HMGB1/UNG/POLE2/FEN1/PARP1/PCNA
KEGG_RNA_POLYMERASE	28	-0.495938	-1.69647	0.0088	0.0540138	0.0428022	2457	tags=39%, list=13%, signal=34%	POLR2C/POLR2B/POLR2A/POLR3H/POLR2E/POLR2K/POLR2F/POLR2H/POLR3K/POLR2L/POLR2D
KEGG_COLORECTAL_CANCER	62	-0.362001	-1.48503	0.0160028	0.0863183	0.0684013	5485	tags=50%, list=28%, signal=36%	DCC/PIK3CD/RAC3/AXIN2/MAP2K1/RAF1/CASP3/PIK3R3/RAC1/TGFB3/JUN/APC2/TCF7L1/CYCS/RALGDS/MAPK9/TGFBR2/PIK3R1/TGFB2/APPL1/MAPK1/AKT1/TCF7/CTNNB1/BAD/MSH2/KRAS/MSH6/SMAD3/BIRC5/CCND1
KEGG_REGULATION_OF_ACTIN_CYTOSKELETON	212	-0.259383	-1.31595	0.0202296	0.105908	0.0839247	5387	tags=38%, list=28%, signal=28%	MYL7/ITGA2B/ITGA9/CRKL/INSRR/PIK3CD/RAC3/ACTN2/MYL12A/PAK6/MAP2K1/RAF1/PFN2/PAK3/FGF22/FN1/FGF23/PIK3R3/RAC1/ITGB7/PDGFRA/VAV2/BDKRB1/ACTN1/APC2/IQGAP1/NCKAP1L/FGFR1/CHRM4/FGF9/CYFIP1/GIT1/ITGAL/ITGA2/CDC42/ARPC1A/ARHGEF4/ACTG1/FGF11/PDGFB/ENAH/FGFR3/ITGAD/ITGB6/FGF18/PIK3R1/ITGB3/FGFR2/IQGAP2/SSH2/ARPC5L/HRAS/MAPK1/ARPC4/PAK1/BAIAP2/DIAPH3/WASL/ROCK1/ITGAE/PIP4K2B/WASF2/ABI2/ARPC5/RDX/MYH9/EZR/A…
KEGG_NEUROACTIVE_LIGAND_RECEPTOR_INTERACTION	272	-0.252864	-1.32251	0.0220417	0.106039	0.0840282	8471	tags=54%, list=43%, signal=31%	ADRB3/GLRA1/NPY4R/NPFFR1/ADRA1D/LTB4R2/DRD3/GRIK1/P2RY4/LHCGR/MAS1/GRIN3A/GRIK4/GLRA2/GABRR2/CHRNA7/NPBWR2/PRSS1/PLG/P2RX1/HTR7/HTR6/FPR2/GNRHR/PTGIR/CNR2/NPBWR1/GABRA5/TSHR/RXFP1/EDNRA/MC2R/P2RX5/C3AR1/CHRNB3/GLP1R/THRB/LEP/CHRNG/PRLHR/GABRQ/DRD5/CTSG/P2RY14/GRM2/HRH3/GABRA6/P2RY8/GRIN2C/AGTR2/GIPR/F2R/CYSLTR2/HTR5A/NMUR2/ADRA1A/ADORA2A/NPY1R/CHRM2/SSTR4/TAAR9/AVPR1A/CHRM1/VIPR1/GRIA4/GABRG1/P2R…
			up
			down
